# Supplementary material for: Chang’E-5 samples reveal high water content in lunar minerals
Source: Nat Commun. 2022 Sep 10;13:5336. doi: 10.1038/s41467-022-33095-1 (PMC9464205; doi:10.1038/s41467-022-33095-1)
Supplement: Supplementary file 3 — Supplementary Data 1 [file 41467_2022_33095_MOESM3_ESM.xlsx]

## Sheet: Sheet1
CE-OL1		CE-OL2		CE-OL3		CE-PL1		CE-PL2		CE-PL3		CE-PY1		CE-PY2
Wavenumber	Reflectance%	Wavenumber	Reflectance%	Wavenumber	Reflectance%	Wavenumber	Reflectance%	Wavenumber	Reflectance%	Wavenumber	Reflectance%	Wavenumber	Reflectance%	Wavenumber	Reflectance%
2999.78	4.20731	2999.78	1.47906	2999.78	1.48521	2999.78	1.97705	2999.78	2.04299	2999.78	0.968594	2999.78	3.94953	2999.78	2.47086
3000.26	4.21231	3000.26	1.48116	3000.26	1.48501	3000.26	1.975	3000.26	2.04149	3000.26	0.970383	3000.26	3.95042	3000.26	2.47228
3000.74	4.21708	3000.74	1.48188	3000.74	1.4825	3000.74	1.97399	3000.74	2.0399	3000.74	0.971002	3000.74	3.94885	3000.74	2.47387
3001.23	4.22164	3001.23	1.48113	3001.23	1.47759	3001.23	1.97452	3001.23	2.03837	3001.23	0.970283	3001.23	3.94559	3001.23	2.47507
3001.71	4.22584	3001.71	1.47922	3001.71	1.47128	3001.71	1.97654	3001.71	2.03713	3001.71	0.968154	3001.71	3.94234	3001.71	2.47578
3002.19	4.22939	3002.19	1.47687	3002.19	1.46533	3002.19	1.97952	3002.19	2.03633	3002.19	0.964664	3002.19	3.94092	3002.19	2.4763
3002.67	4.23202	3002.67	1.47496	3002.67	1.46161	3002.67	1.98267	3002.67	2.03601	3002.67	0.959986	3002.67	3.94243	3002.67	2.47711
3003.15	4.23358	3003.15	1.47425	3003.15	1.46135	3003.15	1.98522	3003.15	2.03603	3003.15	0.95439	3003.15	3.9467	3003.15	2.47866
3003.64	4.23414	3003.64	1.47519	3003.64	1.46459	3003.64	1.98658	3003.64	2.0361	3003.64	0.948232	3003.64	3.95232	3003.64	2.48114
3004.12	4.23394	3004.12	1.47771	3004.12	1.4701	3004.12	1.98647	3004.12	2.03584	3004.12	0.941951	3004.12	3.95718	3004.12	2.48443
3004.6	4.23331	3004.6	1.48131	3004.6	1.47594	3004.6	1.98499	3004.6	2.0349	3004.6	0.936084	3004.6	3.9594	3004.6	2.48814
3005.08	4.23255	3005.08	1.48518	3005.08	1.48018	3005.08	1.98254	3005.08	2.03307	3005.08	0.931259	3005.08	3.95805	3005.08	2.49172
3005.57	4.23189	3005.57	1.48851	3005.57	1.48178	3005.57	1.97971	3005.57	2.03037	3005.57	0.928135	3005.57	3.95356	3005.57	2.49463
3006.05	4.23144	3006.05	1.49075	3006.05	1.48091	3006.05	1.9772	3006.05	2.02701	3006.05	0.92726	3006.05	3.94744	3006.05	2.4965
3006.53	4.23127	3006.53	1.49173	3006.53	1.47887	3006.53	1.9756	3006.53	2.02336	3006.53	0.928886	3006.53	3.94165	3006.53	2.49722
3007.01	4.23139	3007.01	1.49168	3007.01	1.47744	3007.01	1.9753	3007.01	2.01986	3007.01	0.932797	3007.01	3.93779	3007.01	2.49693
3007.49	4.23179	3007.49	1.49106	3007.49	1.47808	3007.49	1.97637	3007.49	2.01687	3007.49	0.938258	3007.49	3.93659	3007.49	2.49601
3007.98	4.23247	3007.98	1.4904	3007.98	1.48135	3007.98	1.97855	3007.98	2.01465	3007.98	0.944137	3007.98	3.93784	3007.98	2.49495
3008.46	4.23339	3008.46	1.49011	3008.46	1.48671	3008.46	1.98132	3008.46	2.01331	3008.46	0.949192	3008.46	3.94069	3008.46	2.49424
3008.94	4.23455	3008.94	1.49047	3008.94	1.49283	3008.94	1.98409	3008.94	2.01286	3008.94	0.952435	3008.94	3.94421	3008.94	2.49425
3009.42	4.236	3009.42	1.4916	3009.42	1.49825	3009.42	1.98636	3009.42	2.01326	3009.42	0.95342	3009.42	3.94778	3009.42	2.49518
3009.9	4.23782	3009.9	1.49353	3009.9	1.50194	3009.9	1.98794	3009.9	2.01442	3009.9	0.952352	3009.9	3.95125	3009.9	2.49702
3010.39	4.24016	3010.39	1.49628	3010.39	1.50363	3010.39	1.98892	3010.39	2.01628	3010.39	0.949947	3010.39	3.95471	3010.39	2.49956
3010.87	4.24307	3010.87	1.49978	3010.87	1.50375	3010.87	1.98966	3010.87	2.01878	3010.87	0.947113	3010.87	3.95819	3010.87	2.50252
3011.35	4.24643	3011.35	1.50384	3011.35	1.50303	3011.35	1.9905	3011.35	2.02185	3011.35	0.944597	3011.35	3.96141	3011.35	2.50552
3011.83	4.24984	3011.83	1.50807	3011.83	1.50214	3011.83	1.99159	3011.83	2.0254	3011.83	0.942766	3011.83	3.96379	3011.83	2.50824
3012.32	4.25268	3012.32	1.51189	3012.32	1.50136	3012.32	1.99274	3012.32	2.0293	3012.32	0.941598	3012.32	3.96465	3012.32	2.5104
3012.8	4.25422	3012.8	1.51463	3012.8	1.50062	3012.8	1.99342	3012.8	2.03334	3012.8	0.940883	3012.8	3.96364	3012.8	2.51182
3013.28	4.25401	3013.28	1.51572	3013.28	1.49977	3013.28	1.99301	3013.28	2.03723	3013.28	0.940495	3013.28	3.96085	3013.28	2.51243
3013.76	4.25203	3013.76	1.51483	3013.76	1.49885	3013.76	1.99107	3013.76	2.04061	3013.76	0.940583	3013.76	3.95688	3013.76	2.51228
3014.24	4.24891	3014.24	1.51205	3014.24	1.49819	3014.24	1.98764	3014.24	2.04308	3014.24	0.941544	3014.24	3.95247	3014.24	2.5115
3014.72	4.24576	3014.72	1.50785	3014.72	1.49834	3014.72	1.98333	3014.72	2.04434	3014.72	0.943801	3014.72	3.94816	3014.72	2.51026
3015.21	4.24386	3015.21	1.503	3015.21	1.49967	3015.21	1.97922	3015.21	2.04424	3015.21	0.94747	3015.21	3.94406	3015.21	2.50867
3015.69	4.24413	3015.69	1.49838	3015.69	1.50211	3015.69	1.97652	3015.69	2.04285	3015.69	0.952134	3015.69	3.93991	3015.69	2.50671
3016.17	4.24681	3016.17	1.49484	3016.17	1.50501	3016.17	1.97613	3016.17	2.04056	3016.17	0.956841	3016.17	3.93534	3016.17	2.50427
3016.65	4.25117	3016.65	1.49307	3016.65	1.50732	3016.65	1.9783	3016.65	2.03793	3016.65	0.960396	3016.65	3.93037	3016.65	2.50116
3017.14	4.25582	3017.14	1.49351	3017.14	1.50798	3017.14	1.98249	3017.14	2.03561	3017.14	0.961818	3017.14	3.92556	3017.14	2.4973
3017.62	4.25909	3017.62	1.49627	3017.62	1.50645	3017.62	1.98755	3017.62	2.03411	3017.62	0.960771	3017.62	3.92199	3017.62	2.49289
3018.1	4.25967	3018.1	1.50112	3018.1	1.50296	3018.1	1.9921	3018.1	2.0337	3018.1	0.95774	3018.1	3.9208	3018.1	2.48852
3018.58	4.25709	3018.58	1.50743	3018.58	1.49847	3018.58	1.99503	3018.58	2.03431	3018.58	0.953857	3018.58	3.92265	3018.58	2.48509
3019.06	4.25186	3019.06	1.51425	3019.06	1.49428	3019.06	1.99593	3019.06	2.03562	3019.06	0.950442	3019.06	3.92731	3019.06	2.48363
3019.55	4.24524	3019.55	1.52038	3019.55	1.49148	3019.55	1.99513	3019.55	2.0372	3019.55	0.948469	3019.55	3.93364	3019.55	2.48487
3020.03	4.23875	3020.03	1.5247	3020.03	1.49058	3020.03	1.99358	3020.03	2.03871	3020.03	0.9482	3020.03	3.94008	3020.03	2.48897
3020.51	4.23359	3020.51	1.52643	3020.51	1.49135	3020.51	1.99247	3020.51	2.04001	3020.51	0.949147	3020.51	3.94519	3020.51	2.49534
3020.99	4.23031	3020.99	1.5254	3020.99	1.49303	3020.99	1.99278	3020.99	2.04119	3020.99	0.95035	3020.99	3.94829	3020.99	2.50271
3021.47	4.22863	3021.47	1.52211	3021.47	1.4947	3021.47	1.99496	3021.47	2.0425	3021.47	0.95084	3021.47	3.94966	3021.47	2.50945
3021.96	4.22776	3021.96	1.5176	3021.96	1.4957	3021.96	1.99884	3021.96	2.04418	3021.96	0.95005	3021.96	3.95033	3021.96	2.51412
3022.44	4.22674	3022.44	1.51309	3022.44	1.49583	3022.44	2.00373	3022.44	2.04641	3022.44	0.948003	3022.44	3.9515	3022.44	2.51586
3022.92	4.22488	3022.92	1.50949	3022.92	1.49532	3022.92	2.0087	3022.92	2.04915	3022.92	0.945194	3022.92	3.95391	3022.92	2.51467
3023.4	4.22199	3023.4	1.50714	3023.4	1.49456	3023.4	2.01289	3023.4	2.05226	3023.4	0.942265	3023.4	3.95747	3023.4	2.51136
3023.89	4.21837	3023.89	1.50572	3023.89	1.49388	3023.89	2.01574	3023.89	2.05547	3023.89	0.939643	3023.89	3.9613	3023.89	2.50717
3024.37	4.21464	3024.37	1.50451	3024.37	1.49338	3024.37	2.01709	3024.37	2.05852	3024.37	0.937345	3024.37	3.96414	3024.37	2.5034
3024.85	4.21138	3024.85	1.50286	3024.85	1.49299	3024.85	2.01709	3024.85	2.0611	3024.85	0.935041	3024.85	3.96501	3024.85	2.50095
3025.33	4.20893	3025.33	1.50056	3025.33	1.49266	3025.33	2.01611	3025.33	2.0629	3025.33	0.932337	3025.33	3.9636	3025.33	2.50015
3025.81	4.20733	3025.81	1.49801	3025.81	1.49254	3025.81	2.01454	3025.81	2.06357	3025.81	0.929106	3025.81	3.96044	3025.81	2.50085
3026.3	4.20638	3026.3	1.49606	3026.3	1.49306	3026.3	2.01276	3026.3	2.06271	3026.3	0.925692	3026.3	3.95661	3026.3	2.50258
3026.78	4.20582	3026.78	1.49557	3026.78	1.49475	3026.78	2.01105	3026.78	2.06003	3026.78	0.922866	3026.78	3.95321	3026.78	2.50485
3027.26	4.20551	3027.26	1.49691	3027.26	1.49794	3027.26	2.00965	3027.26	2.05546	3027.26	0.921535	3027.26	3.95091	3027.26	2.50727
3027.74	4.20548	3027.74	1.4997	3027.74	1.50255	3027.74	2.00871	3027.74	2.04928	3027.74	0.92237	3027.74	3.94972	3027.74	2.50959
3028.22	4.20582	3028.22	1.50296	3028.22	1.50794	3028.22	2.00826	3028.22	2.04217	3028.22	0.925501	3028.22	3.94916	3028.22	2.51163
3028.71	4.2066	3028.71	1.50551	3028.71	1.51315	3028.71	2.00817	3028.71	2.03506	3028.71	0.930456	3028.71	3.94863	3028.71	2.51322
3029.19	4.2077	3029.19	1.50657	3029.19	1.51718	3029.19	2.00813	3029.19	2.0289	3029.19	0.936354	3029.19	3.94777	3029.19	2.51422
3029.67	4.20882	3029.67	1.50616	3029.67	1.51944	3029.67	2.00771	3029.67	2.02435	3029.67	0.942243	3029.67	3.94665	3029.67	2.51459
3030.15	4.20955	3030.15	1.50515	3030.15	1.51996	3030.15	2.00653	3030.15	2.0216	3030.15	0.947443	3030.15	3.94571	3030.15	2.5145
3030.64	4.20958	3030.64	1.50486	3030.64	1.51934	3030.64	2.00437	3030.64	2.02039	3030.64	0.951709	3030.64	3.94536	3030.64	2.51439
3031.12	4.20884	3031.12	1.50642	3031.12	1.51847	3031.12	2.00141	3031.12	2.02017	3031.12	0.95518	3031.12	3.9457	3031.12	2.51476
3031.6	4.20756	3031.6	1.51014	3031.6	1.5181	3031.6	1.99818	3031.6	2.02045	3031.6	0.958143	3031.6	3.94631	3031.6	2.51601
3032.08	4.20615	3032.08	1.51536	3032.08	1.51851	3032.08	1.99548	3032.08	2.021	3032.08	0.96078	3032.08	3.94639	3032.08	2.51815
3032.56	4.20502	3032.56	1.52062	3032.56	1.51948	3032.56	1.99411	3032.56	2.02198	3032.56	0.963016	3032.56	3.94512	3032.56	2.5207
3033.05	4.20431	3033.05	1.52434	3033.05	1.52045	3033.05	1.99455	3033.05	2.02371	3033.05	0.964558	3033.05	3.94209	3033.05	2.52279
3033.53	4.20378	3033.53	1.52555	3033.53	1.52093	3033.53	1.99674	3033.53	2.02641	3033.53	0.965084	3033.53	3.93756	3033.53	2.52352
3034.01	4.20286	3034.01	1.52436	3034.01	1.52079	3034.01	2.00006	3034.01	2.02987	3034.01	0.964474	3034.01	3.93247	3034.01	2.52235
3034.49	4.2009	3034.49	1.52192	3034.49	1.52045	3034.49	2.00347	3034.49	2.03337	3034.49	0.962937	3034.49	3.9281	3034.49	2.51942
3034.97	4.19751	3034.97	1.51999	3034.97	1.52069	3034.97	2.00585	3034.97	2.03582	3034.97	0.960976	3034.97	3.92564	3034.97	2.51557
3035.46	4.19281	3035.46	1.52011	3035.46	1.52226	3035.46	2.0064	3035.46	2.03618	3035.46	0.959181	3035.46	3.9258	3035.46	2.51211
3035.94	4.18757	3035.94	1.52292	3035.94	1.52549	3035.94	2.00489	3035.94	2.03389	3035.94	0.957987	3035.94	3.92852	3035.94	2.51032
3036.42	4.183	3036.42	1.52788	3036.42	1.53006	3036.42	2.00183	3036.42	2.0292	3036.42	0.9575	3036.42	3.93314	3036.42	2.51104
3036.9	4.1804	3036.9	1.53345	3036.9	1.53502	3036.9	1.99823	3036.9	2.02312	3036.9	0.95751	3036.9	3.93859	3036.9	2.51429
3037.39	4.18072	3037.39	1.53773	3037.39	1.53913	3037.39	1.9953	3037.39	2.0171	3037.39	0.957658	3037.39	3.9438	3037.39	2.51939
3037.87	4.18414	3037.87	1.53921	3037.87	1.54134	3037.87	1.99404	3037.87	2.01249	3037.87	0.957691	3037.87	3.94796	3037.87	2.5252
3038.35	4.18999	3038.35	1.53733	3038.35	1.54112	3038.35	1.99493	3038.35	2.01007	3038.35	0.957639	3038.35	3.95063	3038.35	2.53053
3038.83	4.19699	3038.83	1.53265	3038.83	1.53862	3038.83	1.99781	3038.83	2.00984	3038.83	0.957839	3038.83	3.9518	3038.83	2.53452
3039.31	4.20363	3039.31	1.52659	3039.31	1.53455	3039.31	2.00198	3039.31	2.01118	3039.31	0.958755	3039.31	3.95174	3039.31	2.53679
3039.8	4.20875	3039.8	1.52081	3039.8	1.52981	3039.8	2.00645	3039.8	2.01323	3039.8	0.960703	3039.8	3.95092	3039.8	2.53735
3040.28	4.21189	3040.28	1.51662	3040.28	1.52517	3040.28	2.01038	3040.28	2.0153	3040.28	0.963606	3040.28	3.94991	3040.28	2.53648
3040.76	4.21346	3040.76	1.5146	3040.76	1.52102	3040.76	2.01328	3040.76	2.01722	3040.76	0.966913	3040.76	3.94931	3040.76	2.53451
3041.24	4.21446	3041.24	1.51445	3041.24	1.51746	3041.24	2.0152	3041.24	2.01927	3041.24	0.969742	3041.24	3.94969	3041.24	2.53169
3041.72	4.2161	3041.72	1.51527	3041.72	1.51448	3041.72	2.01663	3041.72	2.02188	3041.72	0.971176	3041.72	3.95147	3041.72	2.52828
3042.21	4.21928	3042.21	1.51597	3042.21	1.51219	3042.21	2.01825	3042.21	2.0253	3042.21	0.970608	3042.21	3.95478	3042.21	2.52458
3042.69	4.22424	3042.69	1.51564	3042.69	1.511	3042.69	2.02062	3042.69	2.02927	3042.69	0.967962	3042.69	3.95939	3042.69	2.52104
3043.17	4.23052	3043.17	1.51385	3043.17	1.51144	3043.17	2.02393	3043.17	2.03308	3043.17	0.963707	3043.17	3.96474	3043.17	2.51816
3043.65	4.23715	3043.65	1.51074	3043.65	1.51391	3043.65	2.02786	3043.65	2.03586	3043.65	0.958676	3043.65	3.97001	3043.65	2.51644
3044.14	4.24304	3044.14	1.5069	3044.14	1.51838	3044.14	2.03163	3044.14	2.03692	3044.14	0.953765	3044.14	3.97439	3044.14	2.51614
3044.62	4.24739	3044.62	1.5032	3044.62	1.52413	3044.62	2.03428	3044.62	2.03619	3044.62	0.949667	3044.62	3.97726	3044.62	2.51724
3045.1	4.2499	3045.1	1.50056	3045.1	1.52987	3045.1	2.03497	3045.1	2.03418	3045.1	0.946739	3045.1	3.97835	3045.1	2.51938
3045.58	4.2508	3045.58	1.49971	3045.58	1.53414	3045.58	2.03327	3045.58	2.03183	3045.58	0.945032	3045.58	3.97775	3045.58	2.52204
3046.06	4.25065	3046.06	1.50107	3046.06	1.53575	3046.06	2.02932	3046.06	2.03002	3046.06	0.944434	3046.06	3.97581	3046.06	2.52468
3046.55	4.25001	3046.55	1.5046	3046.55	1.53429	3046.55	2.02384	3046.55	2.0292	3046.55	0.944817	3046.55	3.97298	3046.55	2.52681
3047.03	4.24928	3047.03	1.50983	3047.03	1.53025	3047.03	2.01788	3047.03	2.02923	3047.03	0.946088	3047.03	3.96973	3047.03	2.52806
3047.51	4.24858	3047.51	1.51594	3047.51	1.52492	3047.51	2.01255	3047.51	2.02946	3047.51	0.948131	3047.51	3.96643	3047.51	2.52815
3047.99	4.24786	3047.99	1.52193	3047.99	1.51988	3047.99	2.0087	3047.99	2.02916	3047.99	0.950668	3047.99	3.96348	3047.99	2.52685
3048.47	4.24698	3048.47	1.52684	3048.47	1.51647	3048.47	2.00665	3048.47	2.02788	3048.47	0.95316	3048.47	3.96129	3048.47	2.52399
3048.96	4.24597	3048.96	1.53001	3048.96	1.51542	3048.96	2.00622	3048.96	2.02574	3048.96	0.954832	3048.96	3.9603	3048.96	2.51957
3049.44	4.24496	3049.44	1.53121	3049.44	1.51668	3049.44	2.00684	3049.44	2.02336	3049.44	0.954867	3049.44	3.96089	3049.44	2.51389
3049.92	4.2442	3049.92	1.53064	3049.92	1.51962	3049.92	2.00778	3049.92	2.0216	3049.92	0.952698	3049.92	3.96321	3049.92	2.50762
3050.4	4.24387	3050.4	1.52886	3050.4	1.52345	3050.4	2.00846	3050.4	2.02108	3050.4	0.948291	3050.4	3.96704	3050.4	2.50169
3050.89	4.24398	3050.89	1.52658	3050.89	1.52759	3050.89	2.00861	3050.89	2.02194	3050.89	0.942273	3050.89	3.97178	3050.89	2.49705
3051.37	4.2444	3051.37	1.52448	3051.37	1.5318	3051.37	2.00833	3051.37	2.02369	3051.37	0.935823	3051.37	3.97652	3051.37	2.49438
3051.85	4.24489	3051.85	1.52306	3051.85	1.53617	3051.85	2.00792	3051.85	2.02546	3051.85	0.930357	3051.85	3.98036	3051.85	2.49382
3052.33	4.24529	3052.33	1.52264	3052.33	1.54082	3052.33	2.00773	3052.33	2.02635	3052.33	0.927108	3052.33	3.98268	3052.33	2.49494
3052.81	4.24563	3052.81	1.52332	3052.81	1.54561	3052.81	2.00792	3052.81	2.02585	3052.81	0.926759	3052.81	3.98338	3052.81	2.4969
3053.3	4.24615	3053.3	1.52504	3053.3	1.54998	3053.3	2.00842	3053.3	2.02405	3053.3	0.929259	3053.3	3.98288	3053.3	2.49878
3053.78	4.24716	3053.78	1.52757	3053.78	1.5531	3053.78	2.0089	3053.78	2.02162	3053.78	0.933893	3053.78	3.98197	3053.78	2.49994
3054.26	4.2489	3054.26	1.53054	3054.26	1.55416	3054.26	2.00901	3054.26	2.01956	3054.26	0.939553	3054.26	3.98143	3054.26	2.50027
3054.74	4.25139	3054.74	1.53338	3054.74	1.55273	3054.74	2.00852	3054.74	2.01884	3054.74	0.945095	3054.74	3.98182	3054.74	2.50011
3055.22	4.25435	3055.22	1.53544	3055.22	1.54906	3055.22	2.00752	3055.22	2.02008	3055.22	0.94965	3055.22	3.9832	3055.22	2.50007
3055.71	4.25729	3055.71	1.53609	3055.71	1.54398	3055.71	2.00641	3055.71	2.02329	3055.71	0.952777	3055.71	3.98523	3055.71	2.5007
3056.19	4.25972	3056.19	1.535	3056.19	1.53874	3056.19	2.00578	3056.19	2.02791	3056.19	0.95444	3056.19	3.98735	3056.19	2.50225
3056.67	4.26128	3056.67	1.53224	3056.67	1.53449	3056.67	2.00616	3056.67	2.03289	3056.67	0.954862	3056.67	3.98906	3056.67	2.50455
3057.15	4.26187	3057.15	1.52839	3057.15	1.53197	3057.15	2.00782	3057.15	2.03699	3057.15	0.95434	3057.15	3.99011	3057.15	2.50718
3057.64	4.26157	3057.64	1.52443	3057.64	1.53125	3057.64	2.01054	3057.64	2.03907	3057.64	0.953114	3057.64	3.99056	3057.64	2.50957
3058.12	4.26052	3058.12	1.52144	3058.12	1.53188	3058.12	2.01376	3058.12	2.03843	3058.12	0.951319	3058.12	3.99062	3058.12	2.5113
3058.6	4.25879	3058.6	1.52026	3058.6	1.53306	3058.6	2.01668	3058.6	2.03509	3058.6	0.949027	3058.6	3.99051	3058.6	2.51215
3059.08	4.25631	3059.08	1.5212	3059.08	1.53408	3059.08	2.01859	3059.08	2.02983	3059.08	0.94631	3059.08	3.9902	3059.08	2.51214
3059.56	4.25296	3059.56	1.52391	3059.56	1.53446	3059.56	2.01911	3059.56	2.02412	3059.56	0.943303	3059.56	3.98947	3059.56	2.51139
3060.05	4.24873	3060.05	1.52754	3060.05	1.53411	3060.05	2.01833	3060.05	2.01971	3060.05	0.940213	3060.05	3.98792	3060.05	2.51012
3060.53	4.24391	3060.53	1.53101	3060.53	1.53315	3060.53	2.01672	3060.53	2.01816	3060.53	0.937291	3060.53	3.9853	3060.53	2.50857
3061.01	4.23913	3061.01	1.53339	3061.01	1.53179	3061.01	2.01492	3061.01	2.02026	3061.01	0.93479	3061.01	3.98167	3061.01	2.50708
3061.49	4.23528	3061.49	1.53419	3061.49	1.5302	3061.49	2.01349	3061.49	2.02568	3061.49	0.932928	3061.49	3.97748	3061.49	2.50606
3061.97	4.23314	3061.97	1.53341	3061.97	1.5285	3061.97	2.01267	3061.97	2.033	3061.97	0.931864	3061.97	3.97353	3061.97	2.50594
3062.46	4.23314	3062.46	1.53149	3062.46	1.52681	3062.46	2.01238	3062.46	2.04006	3062.46	0.931678	3062.46	3.97073	3062.46	2.50699
3062.94	4.23506	3062.94	1.5291	3062.94	1.52536	3062.94	2.01227	3062.94	2.04471	3062.94	0.932351	3062.94	3.96977	3062.94	2.50922
3063.42	4.23807	3063.42	1.52685	3063.42	1.52452	3063.42	2.01196	3063.42	2.04557	3063.42	0.933733	3063.42	3.97095	3063.42	2.51222
3063.9	4.24097	3063.9	1.52517	3063.9	1.52467	3063.9	2.01128	3063.9	2.04256	3063.9	0.935525	3063.9	3.97399	3063.9	2.51526
3064.38	4.2426	3064.38	1.52422	3064.38	1.52607	3064.38	2.01031	3064.38	2.0369	3064.38	0.937297	3064.38	3.97819	3064.38	2.51754
3064.87	4.24223	3064.87	1.524	3064.87	1.52867	3064.87	2.0094	3064.87	2.03069	3064.87	0.93857	3064.87	3.9826	3064.87	2.51848
3065.35	4.23981	3065.35	1.52438	3065.35	1.53209	3065.35	2.0089	3065.35	2.02609	3065.35	0.938941	3065.35	3.98624	3065.35	2.51794
3065.83	4.23599	3065.83	1.5252	3065.83	1.53568	3065.83	2.00902	3065.83	2.02452	3065.83	0.938224	3065.83	3.98838	3065.83	2.51625
3066.31	4.23179	3066.31	1.52624	3066.31	1.53876	3066.31	2.00968	3066.31	2.02622	3066.31	0.936537	3066.31	3.98861	3066.31	2.51404
3066.8	4.22831	3066.8	1.52723	3066.8	1.54074	3066.8	2.0105	3066.8	2.03021	3066.8	0.934297	3066.8	3.98696	3066.8	2.51189
3067.28	4.22628	3067.28	1.52784	3067.28	1.54133	3067.28	2.01107	3067.28	2.03484	3067.28	0.932091	3067.28	3.98382	3067.28	2.51006
3067.76	4.22592	3067.76	1.52773	3067.76	1.54046	3067.76	2.01115	3067.76	2.0385	3067.76	0.930478	3067.76	3.97991	3067.76	2.50838
3068.24	4.22692	3068.24	1.52669	3068.24	1.53818	3068.24	2.01087	3068.24	2.0402	3068.24	0.929787	3068.24	3.97612	3068.24	2.5064
3068.72	4.22866	3068.72	1.52476	3068.72	1.53456	3068.72	2.01073	3068.72	2.03985	3068.72	0.930005	3068.72	3.97338	3068.72	2.50374
3069.21	4.23041	3069.21	1.52231	3069.21	1.52967	3069.21	2.01136	3069.21	2.03799	3069.21	0.930802	3069.21	3.9725	3069.21	2.50036
3069.69	4.23153	3069.69	1.51997	3069.69	1.52369	3069.69	2.01324	3069.69	2.03542	3069.69	0.931681	3069.69	3.97392	3069.69	2.49673
3070.17	4.23159	3070.17	1.51848	3070.17	1.51711	3070.17	2.01637	3070.17	2.03267	3070.17	0.932194	3070.17	3.97752	3070.17	2.49364
3070.65	4.23027	3070.65	1.5184	3070.65	1.51077	3070.65	2.02017	3070.65	2.02983	3070.65	0.932123	3070.65	3.98261	3070.65	2.49188
3071.13	4.22738	3071.13	1.51991	3071.13	1.5058	3071.13	2.02362	3071.13	2.02667	3071.13	0.931573	3071.13	3.98795	3071.13	2.49184
3071.62	4.22283	3071.62	1.52268	3071.62	1.50331	3071.62	2.02565	3071.62	2.02298	3071.62	0.930927	3071.62	3.99203	3071.62	2.49333
3072.1	4.21664	3072.1	1.52597	3072.1	1.50394	3072.1	2.02556	3072.1	2.01896	3072.1	0.930696	3072.1	3.99349	3072.1	2.49568
3072.58	4.20906	3072.58	1.52884	3072.58	1.50755	3072.58	2.02331	3072.58	2.01531	3072.58	0.931345	3072.58	3.99152	3072.58	2.49804
3073.06	4.20067	3073.06	1.5305	3073.06	1.51314	3073.06	2.01954	3073.06	2.01305	3073.06	0.933129	3073.06	3.98619	3073.06	2.49989
3073.55	4.19228	3073.55	1.53061	3073.55	1.51914	3073.55	2.01531	3073.55	2.01301	3073.55	0.93603	3073.55	3.97853	3073.55	2.50122
3074.03	4.18484	3074.03	1.52937	3074.03	1.52397	3074.03	2.01165	3074.03	2.01539	3074.03	0.939775	3074.03	3.97033	3074.03	2.50258
3074.51	4.17917	3074.51	1.52755	3074.51	1.52662	3074.51	2.00915	3074.51	2.0196	3074.51	0.943918	3074.51	3.9636	3074.51	2.50472
3074.99	4.17574	3074.99	1.52615	3074.99	1.52702	3074.99	2.00777	3074.99	2.02435	3074.99	0.947952	3074.99	3.96005	3074.99	2.50816
3075.47	4.17452	3075.47	1.52614	3075.47	1.52601	3075.47	2.00696	3075.47	2.02823	3075.47	0.951413	3075.47	3.96056	3075.47	2.51285
3075.95	4.17504	3075.95	1.5281	3075.95	1.52491	3075.95	2.00602	3075.95	2.03025	3075.95	0.953961	3075.95	3.96489	3075.95	2.51812
3076.44	4.17656	3076.44	1.53203	3076.44	1.52487	3076.44	2.00452	3076.44	2.03021	3076.44	0.955427	3076.44	3.9718	3076.44	2.52293
3076.92	4.17837	3076.92	1.53733	3076.92	1.52636	3076.92	2.00251	3076.92	2.02876	3076.92	0.955834	3076.92	3.97937	3076.92	2.52632
3077.4	4.18002	3077.4	1.54299	3077.4	1.529	3077.4	2.00052	3077.4	2.02696	3077.4	0.95537	3077.4	3.98565	3077.4	2.52786
3077.88	4.18149	3077.88	1.54791	3077.88	1.53177	3077.88	1.99924	3077.88	2.02577	3077.88	0.954322	3077.88	3.98925	3077.88	2.52779
3078.37	4.18306	3078.37	1.55119	3078.37	1.53354	3078.37	1.99916	3078.37	2.02556	3078.37	0.95297	3078.37	3.98971	3078.37	2.52687
3078.85	4.18522	3078.85	1.55244	3078.85	1.53373	3078.85	2.00022	3078.85	2.026	3078.85	0.951478	3078.85	3.98758	3078.85	2.52604
3079.33	4.1883	3079.33	1.55179	3079.33	1.53254	3079.33	2.00187	3079.33	2.02635	3079.33	0.949824	3079.33	3.9841	3079.33	2.52598
3079.81	4.1924	3079.81	1.54987	3079.81	1.53092	3079.81	2.00332	3079.81	2.02587	3079.81	0.947821	3079.81	3.98076	3079.81	2.52684
3080.29	4.19724	3080.29	1.54758	3080.29	1.53012	3080.29	2.00396	3080.29	2.02437	3080.29	0.945225	3080.29	3.97868	3080.29	2.52828
3080.78	4.20227	3080.78	1.54577	3080.78	1.53111	3080.78	2.00371	3080.78	2.02232	3080.78	0.94191	3080.78	3.97824	3080.78	2.52968
3081.26	4.2069	3081.26	1.54501	3081.26	1.53413	3081.26	2.00308	3081.26	2.02067	3081.26	0.938029	3081.26	3.97903	3081.26	2.53041
3081.74	4.21069	3081.74	1.54546	3081.74	1.53864	3081.74	2.00287	3081.74	2.02043	3081.74	0.934075	3081.74	3.98001	3081.74	2.53008
3082.22	4.21351	3082.22	1.54683	3082.22	1.54355	3082.22	2.00373	3082.22	2.02211	3082.22	0.930789	3082.22	3.98006	3082.22	2.5286
3082.7	4.21559	3082.7	1.54851	3082.7	1.54777	3082.7	2.00566	3082.7	2.02544	3082.7	0.928934	3082.7	3.97841	3082.7	2.52607
3083.19	4.21741	3083.19	1.54979	3083.19	1.55059	3083.19	2.00786	3083.19	2.02944	3083.19	0.929011	3083.19	3.97507	3083.19	2.52271
3083.67	4.21957	3083.67	1.55006	3083.67	1.55191	3083.67	2.00901	3083.67	2.03282	3083.67	0.93105	3083.67	3.97082	3083.67	2.51875
3084.15	4.22258	3084.15	1.54896	3084.15	1.55211	3084.15	2.00781	3084.15	2.03445	3084.15	0.934565	3084.15	3.96697	3084.15	2.5145
3084.63	4.22671	3084.63	1.54647	3084.63	1.55171	3084.63	2.00364	3084.63	2.03382	3084.63	0.938703	3084.63	3.96483	3084.63	2.51044
3085.12	4.23195	3085.12	1.54288	3085.12	1.55103	3085.12	1.99702	3085.12	2.03116	3085.12	0.942542	3085.12	3.96525	3085.12	2.50725
3085.6	4.23801	3085.6	1.5387	3085.6	1.55004	3085.6	1.98954	3085.6	2.02734	3085.6	0.945384	3085.6	3.96822	3085.6	2.50565
3086.08	4.24434	3086.08	1.53459	3086.08	1.54841	3086.08	1.98334	3086.08	2.02347	3086.08	0.946953	3086.08	3.9729	3086.08	2.50614
3086.56	4.25031	3086.56	1.53116	3086.56	1.54587	3086.56	1.98036	3086.56	2.02056	3086.56	0.947378	3086.56	3.97792	3086.56	2.50873
3087.04	4.25528	3087.04	1.52891	3087.04	1.54242	3087.04	1.98158	3087.04	2.01924	3087.04	0.947019	3087.04	3.98184	3087.04	2.51281
3087.53	4.25873	3087.53	1.52816	3087.53	1.53856	3087.53	1.98664	3087.53	2.01975	3087.53	0.946216	3087.53	3.98373	3087.53	2.51728
3088.01	4.26037	3088.01	1.52892	3088.01	1.53509	3088.01	1.99402	3088.01	2.02198	3088.01	0.94512	3088.01	3.98334	3088.01	2.52097
3088.49	4.26022	3088.49	1.531	3088.49	1.53288	3088.49	2.00166	3088.49	2.02568	3088.49	0.943675	3088.49	3.98113	3088.49	2.52304
3088.97	4.25858	3088.97	1.53396	3088.97	1.53249	3088.97	2.0077	3088.97	2.0305	3088.97	0.941771	3088.97	3.97793	3088.97	2.52335
3089.45	4.25599	3089.45	1.53727	3089.45	1.53404	3089.45	2.01108	3089.45	2.03604	3089.45	0.939447	3089.45	3.97452	3089.45	2.5225
3089.94	4.25317	3089.94	1.5404	3089.94	1.53717	3089.94	2.0118	3089.94	2.04179	3089.94	0.937039	3089.94	3.97132	3089.94	2.5215
3090.42	4.25078	3090.42	1.54297	3090.42	1.54129	3090.42	2.01072	3090.42	2.04713	3090.42	0.935153	3090.42	3.96832	3090.42	2.52124
3090.9	4.24938	3090.9	1.54487	3090.9	1.54584	3090.9	2.00912	3090.9	2.05142	3090.9	0.934469	3090.9	3.96521	3090.9	2.52214
3091.38	4.24925	3091.38	1.54621	3091.38	1.55043	3091.38	2.00815	3091.38	2.05411	3091.38	0.935465	3091.38	3.96176	3091.38	2.52386
3091.86	4.25039	3091.86	1.54734	3091.86	1.55487	3091.86	2.00852	3091.86	2.05485	3091.86	0.938189	3091.86	3.95805	3091.86	2.52561
3092.35	4.2526	3092.35	1.54863	3092.35	1.55896	3092.35	2.01042	3092.35	2.05359	3092.35	0.942214	3092.35	3.95461	3092.35	2.52652
3092.83	4.25555	3092.83	1.55034	3092.83	1.56238	3092.83	2.01361	3092.83	2.0505	3092.83	0.946785	3092.83	3.9522	3092.83	2.52619
3093.31	4.25893	3093.31	1.55252	3093.31	1.56456	3093.31	2.01764	3093.31	2.04587	3093.31	0.951098	3093.31	3.95148	3093.31	2.52495
3093.79	4.26248	3093.79	1.55498	3093.79	1.56488	3093.79	2.02202	3093.79	2.04003	3093.79	0.954564	3093.79	3.95261	3093.79	2.52373
3094.28	4.26605	3094.28	1.55734	3094.28	1.56288	3094.28	2.02619	3094.28	2.03332	3094.28	0.956936	3094.28	3.95504	3094.28	2.52371
3094.76	4.2695	3094.76	1.55917	3094.76	1.55859	3094.76	2.02955	3094.76	2.0262	3094.76	0.958266	3094.76	3.95767	3094.76	2.52576
3095.24	4.27268	3095.24	1.56017	3095.24	1.55265	3095.24	2.03141	3095.24	2.01928	3095.24	0.958727	3095.24	3.95923	3095.24	2.53004
3095.72	4.27536	3095.72	1.56022	3095.72	1.54618	3095.72	2.03115	3095.72	2.01343	3095.72	0.95843	3095.72	3.95881	3095.72	2.53595
3096.2	4.27731	3096.2	1.55943	3096.2	1.54043	3096.2	2.02846	3096.2	2.00953	3096.2	0.957355	3096.2	3.95627	3096.2	2.54241
3096.69	4.27833	3096.69	1.55802	3096.69	1.53634	3096.69	2.02355	3096.69	2.00827	3096.69	0.955418	3096.69	3.95236	3096.69	2.54826
3097.17	4.27836	3097.17	1.55633	3097.17	1.53425	3097.17	2.01726	3097.17	2.00981	3097.17	0.952649	3097.17	3.94842	3097.17	2.55271
3097.65	4.27756	3097.65	1.55464	3097.65	1.5338	3097.65	2.01084	3097.65	2.0136	3097.65	0.949326	3097.65	3.94589	3097.65	2.55556
3098.13	4.27623	3098.13	1.55318	3098.13	1.5342	3098.13	2.00564	3098.13	2.01846	3098.13	0.945992	3098.13	3.94569	3098.13	2.55706
3098.61	4.27473	3098.61	1.55209	3098.61	1.53456	3098.61	2.00258	3098.61	2.02296	3098.61	0.943289	3098.61	3.94791	3098.61	2.55767
3099.1	4.27336	3099.1	1.55145	3099.1	1.53433	3099.1	2.00182	3099.1	2.02586	3099.1	0.941696	3099.1	3.95178	3099.1	2.55785
3099.58	4.27222	3099.58	1.55125	3099.58	1.53342	3099.58	2.00269	3099.58	2.02659	3099.58	0.94131	3099.58	3.95604	3099.58	2.55786
3100.06	4.27119	3100.06	1.55139	3100.06	1.53223	3100.06	2.004	3100.06	2.02542	3100.06	0.94179	3100.06	3.95942	3100.06	2.55788
3100.54	4.27008	3100.54	1.55162	3100.54	1.53139	3100.54	2.00454	3100.54	2.02326	3100.54	0.942533	3100.54	3.96117	3100.54	2.55808
3101.03	4.2687	3101.03	1.55164	3101.03	1.53145	3101.03	2.00356	3101.03	2.02123	3101.03	0.942978	3101.03	3.96131	3101.03	2.55878
3101.51	4.26711	3101.51	1.55111	3101.51	1.53261	3101.51	2.00114	3101.51	2.02015	3101.51	0.94291	3101.51	3.96049	3101.51	2.56037
3101.99	4.26564	3101.99	1.5498	3101.99	1.5347	3101.99	1.99801	3101.99	2.02023	3101.99	0.942569	3101.99	3.95975	3101.99	2.5631
3102.47	4.26479	3102.47	1.54773	3102.47	1.53724	3102.47	1.99524	3102.47	2.02101	3102.47	0.942517	3102.47	3.95997	3102.47	2.56692
3102.95	4.26507	3102.95	1.54521	3102.95	1.53965	3102.95	1.99367	3102.95	2.02175	3102.95	0.943303	3102.95	3.96164	3102.95	2.57126
3103.44	4.26669	3103.44	1.54279	3103.44	1.54148	3103.44	1.99355	3103.44	2.02188	3103.44	0.945114	3103.44	3.96465	3103.44	2.57525
3103.92	4.26943	3103.92	1.5411	3103.92	1.5425	3103.92	1.99446	3103.92	2.02134	3103.92	0.947595	3103.92	3.96842	3103.92	2.5779
3104.4	4.27256	3104.4	1.54064	3104.4	1.54278	3104.4	1.99553	3104.4	2.02072	3104.4	0.94995	3104.4	3.97218	3104.4	2.57856
3104.88	4.27508	3104.88	1.54157	3104.88	1.5426	3104.88	1.99595	3104.88	2.02093	3104.88	0.951289	3104.88	3.97524	3104.88	2.57715
3105.36	4.276	3105.36	1.54364	3105.36	1.54231	3105.36	1.99541	3105.36	2.02281	3105.36	0.951052	3105.36	3.97719	3105.36	2.57419
3105.85	4.27469	3105.85	1.54633	3105.85	1.54221	3105.85	1.99426	3105.85	2.02665	3105.85	0.949278	3105.85	3.97801	3105.85	2.5706
3106.33	4.27112	3106.33	1.54905	3106.33	1.54248	3106.33	1.9934	3106.33	2.03206	3106.33	0.946586	3106.33	3.97795	3106.33	2.56728
3106.81	4.26586	3106.81	1.55143	3106.81	1.54308	3106.81	1.99386	3106.81	2.0381	3106.81	0.943862	3106.81	3.97748	3106.81	2.56485
3107.29	4.25986	3107.29	1.55341	3107.29	1.54375	3107.29	1.99625	3107.29	2.04368	3107.29	0.94181	3107.29	3.97708	3107.29	2.56349
3107.78	4.25418	3107.78	1.55533	3107.78	1.5441	3107.78	2.00047	3107.78	2.04803	3107.78	0.940607	3107.78	3.97717	3107.78	2.56308
3108.26	4.2496	3108.26	1.55766	3108.26	1.54367	3108.26	2.00558	3108.26	2.05093	3108.26	0.939836	3108.26	3.97796	3108.26	2.56342
3108.74	4.24652	3108.74	1.56073	3108.74	1.54216	3108.74	2.01017	3108.74	2.05271	3108.74	0.938739	3108.74	3.97942	3108.74	2.5645
3109.22	4.2449	3109.22	1.56449	3109.22	1.53952	3109.22	2.01282	3109.22	2.05395	3109.22	0.936669	3109.22	3.98117	3109.22	2.56654
3109.7	4.24444	3109.7	1.56841	3109.7	1.53609	3109.7	2.01261	3109.7	2.05512	3109.7	0.933508	3109.7	3.98259	3109.7	2.56983
3110.19	4.24476	3110.19	1.57159	3110.19	1.53256	3110.19	2.00952	3110.19	2.0563	3110.19	0.929832	3110.19	3.98289	3110.19	2.57449
3110.67	4.24561	3110.67	1.57316	3110.67	1.52977	3110.67	2.00439	3110.67	2.05722	3110.67	0.926722	3110.67	3.9814	3110.67	2.58026
3111.15	4.24682	3111.15	1.57254	3111.15	1.52843	3111.15	1.99863	3111.15	2.05748	3111.15	0.925316	3111.15	3.97781	3111.15	2.58638
3111.63	4.24827	3111.63	1.56983	3111.63	1.52892	3111.63	1.99376	3111.63	2.0568	3111.63	0.9263	3111.63	3.97243	3111.63	2.59184
3112.11	4.24976	3112.11	1.56575	3112.11	1.53108	3112.11	1.99087	3112.11	2.05532	3112.11	0.929585	3112.11	3.96613	3112.11	2.59572
3112.6	4.25093	3112.6	1.56147	3112.6	1.53432	3112.6	1.9903	3112.6	2.05351	3112.6	0.934321	3112.6	3.96024	3112.6	2.59745
3113.08	4.25135	3113.08	1.55816	3113.08	1.53786	3113.08	1.9916	3113.08	2.052	3113.08	0.939227	3113.08	3.95608	3113.08	2.59707
3113.56	4.25065	3113.56	1.55654	3113.56	1.54101	3113.56	1.99376	3113.56	2.05123	3113.56	0.943096	3113.56	3.95455	3113.56	2.5951
3114.04	4.24874	3114.04	1.55659	3114.04	1.54344	3114.04	1.9956	3114.04	2.05121	3114.04	0.945228	3114.04	3.9558	3114.04	2.59228
3114.53	4.24593	3114.53	1.55755	3114.53	1.54523	3114.53	1.99624	3114.53	2.05154	3114.53	0.945622	3114.53	3.95918	3114.53	2.5893
3115.01	4.24286	3115.01	1.55818	3115.01	1.54664	3115.01	1.99547	3115.01	2.05159	3115.01	0.944859	3115.01	3.96353	3115.01	2.58658
3115.49	4.24031	3115.49	1.5573	3115.49	1.54792	3115.49	1.9938	3115.49	2.0509	3115.49	0.943771	3115.49	3.9676	3115.49	2.58422
3115.97	4.23882	3115.97	1.55422	3115.97	1.54897	3115.97	1.99226	3115.97	2.04936	3115.97	0.94308	3115.97	3.97054	3115.97	2.58217
3116.45	4.23851	3116.45	1.54909	3116.45	1.5494	3116.45	1.99202	3116.45	2.04733	3116.45	0.943145	3116.45	3.97217	3116.45	2.58045
3116.94	4.23898	3116.94	1.54291	3116.94	1.54861	3116.94	1.99391	3116.94	2.04541	3116.94	0.943923	3116.94	3.97294	3116.94	2.57918
3117.42	4.23946	3117.42	1.53722	3117.42	1.54623	3117.42	1.99804	3117.42	2.0441	3117.42	0.945098	3117.42	3.97362	3117.42	2.57857
3117.9	4.23917	3117.9	1.53363	3117.9	1.54238	3117.9	2.00373	3117.9	2.04357	3117.9	0.946283	3117.9	3.97487	3117.9	2.57871
3118.38	4.23762	3118.38	1.53328	3118.38	1.53781	3118.38	2.00969	3118.38	2.0435	3118.38	0.947168	3118.38	3.97693	3118.38	2.57945
3118.86	4.23489	3118.86	1.53646	3118.86	1.53371	3118.86	2.01444	3118.86	2.04325	3118.86	0.947581	3118.86	3.97952	3118.86	2.58024
3119.35	4.23155	3119.35	1.54249	3119.35	1.53123	3119.35	2.01685	3119.35	2.04218	3119.35	0.947446	3119.35	3.98202	3119.35	2.58033
3119.83	4.22846	3119.83	1.54997	3119.83	1.53106	3119.83	2.01653	3119.83	2.03997	3119.83	0.946732	3119.83	3.98383	3119.83	2.57901
3120.31	4.22636	3120.31	1.55712	3120.31	1.53305	3120.31	2.01394	3120.31	2.0368	3120.31	0.945433	3120.31	3.98475	3120.31	2.57593
3120.79	4.2256	3120.79	1.56232	3120.79	1.53631	3120.79	2.01023	3120.79	2.03321	3120.79	0.94361	3120.79	3.98508	3120.79	2.57125
3121.28	4.22597	3121.28	1.56451	3121.28	1.5395	3121.28	2.00678	3121.28	2.02992	3121.28	0.941465	3121.28	3.98555	3121.28	2.5657
3121.76	4.22685	3121.76	1.5634	3121.76	1.54148	3121.76	2.00474	3121.76	2.02748	3121.76	0.939362	3121.76	3.98697	3121.76	2.5603
3122.24	4.22751	3122.24	1.55952	3122.24	1.54179	3122.24	2.00461	3122.24	2.0261	3122.24	0.937772	3122.24	3.98984	3122.24	2.55606
3122.72	4.22746	3122.72	1.55398	3122.72	1.54082	3122.72	2.00617	3122.72	2.02562	3122.72	0.937129	3122.72	3.99409	3122.72	2.55373
3123.2	4.22665	3123.2	1.5482	3123.2	1.5397	3123.2	2.00866	3123.2	2.02573	3123.2	0.937652	3123.2	3.99905	3123.2	2.55355
3123.69	4.22549	3123.69	1.54355	3123.69	1.5397	3123.69	2.0111	3123.69	2.02619	3123.69	0.939244	3123.69	4.00375	3123.69	2.55538
3124.17	4.22463	3124.17	1.54104	3124.17	1.54168	3124.17	2.01268	3124.17	2.02697	3124.17	0.941492	3124.17	4.00724	3124.17	2.55873
3124.65	4.22463	3124.65	1.5412	3124.65	1.54568	3124.65	2.01298	3124.65	2.02823	3124.65	0.943806	3124.65	4.00896	3124.65	2.56304
3125.13	4.22572	3125.13	1.54391	3125.13	1.55078	3125.13	2.01199	3125.13	2.0302	3125.13	0.945608	3125.13	4.00891	3125.13	2.56777
3125.61	4.22773	3125.61	1.54853	3125.61	1.55552	3125.61	2.00999	3125.61	2.03293	3125.61	0.9465	3125.61	4.00748	3125.61	2.57252
3126.1	4.23019	3126.1	1.55396	3126.1	1.55843	3126.1	2.00736	3126.1	2.03621	3126.1	0.946352	3126.1	4.0053	3126.1	2.57699
3126.58	4.23263	3126.58	1.55891	3126.58	1.55858	3126.58	2.00441	3126.58	2.03958	3126.58	0.945265	3126.58	4.00285	3126.58	2.58098
3127.06	4.23477	3127.06	1.56212	3127.06	1.55597	3127.06	2.00143	3127.06	2.04251	3127.06	0.943479	3127.06	4.00033	3127.06	2.58437
3127.54	4.23665	3127.54	1.56269	3127.54	1.55148	3127.54	1.9987	3127.54	2.04462	3127.54	0.94126	3127.54	3.99765	3127.54	2.58711
3128.03	4.23858	3128.03	1.56028	3128.03	1.54653	3128.03	1.99658	3128.03	2.04582	3128.03	0.938841	3128.03	3.99458	3128.03	2.5892
3128.51	4.24082	3128.51	1.55522	3128.51	1.54263	3128.51	1.99553	3128.51	2.04628	3128.51	0.936421	3128.51	3.99103	3128.51	2.59066
3128.99	4.24342	3128.99	1.5484	3128.99	1.5408	3128.99	1.996	3128.99	2.0463	3128.99	0.934197	3128.99	3.98725	3128.99	2.59146
3129.47	4.24606	3129.47	1.54112	3129.47	1.54142	3129.47	1.99824	3129.47	2.04605	3129.47	0.932388	3129.47	3.98386	3129.47	2.59153
3129.95	4.24812	3129.95	1.53464	3129.95	1.54415	3129.95	2.00218	3129.95	2.0455	3129.95	0.931209	3129.95	3.98175	3129.95	2.59075
3130.43	4.24893	3130.43	1.52995	3130.43	1.54816	3130.43	2.00734	3130.43	2.04444	3130.43	0.930805	3130.43	3.98173	3130.43	2.5891
3130.92	4.24808	3130.92	1.52752	3130.92	1.55253	3130.92	2.013	3130.92	2.04261	3130.92	0.931178	3130.92	3.98428	3130.92	2.58681
3131.4	4.24569	3131.4	1.52729	3131.4	1.55646	3131.4	2.01835	3131.4	2.03997	3131.4	0.932141	3131.4	3.98931	3131.4	2.58439
3131.88	4.24237	3131.88	1.52882	3131.88	1.5595	3131.88	2.02278	3131.88	2.03678	3131.88	0.933342	3131.88	3.99607	3131.88	2.5826
3132.36	4.23913	3132.36	1.53156	3132.36	1.56153	3132.36	2.02598	3132.36	2.03354	3132.36	0.934344	3132.36	4.00336	3132.36	2.58224
3132.85	4.23693	3132.85	1.53506	3132.85	1.56269	3132.85	2.02794	3132.85	2.03083	3132.85	0.934724	3132.85	4.00979	3132.85	2.58378
3133.33	4.23645	3133.33	1.53909	3133.33	1.56317	3133.33	2.02881	3133.33	2.02904	3133.33	0.934157	3133.33	4.01418	3133.33	2.58716
3133.81	4.23781	3133.81	1.54354	3133.81	1.5631	3133.81	2.02875	3133.81	2.02822	3133.81	0.932466	3133.81	4.01582	3133.81	2.59167
3134.29	4.24065	3134.29	1.54821	3134.29	1.56248	3134.29	2.02781	3134.29	2.02814	3134.29	0.929655	3134.29	4.01467	3134.29	2.59616
3134.77	4.24433	3134.77	1.55268	3134.77	1.56119	3134.77	2.02596	3134.77	2.02847	3134.77	0.925925	3134.77	4.01128	3134.77	2.59948
3135.26	4.24819	3135.26	1.55617	3135.26	1.55912	3135.26	2.02317	3135.26	2.02908	3135.26	0.921703	3135.26	4.00662	3135.26	2.60092
3135.74	4.25184	3135.74	1.55778	3135.74	1.55624	3135.74	2.01955	3135.74	2.03019	3135.74	0.917633	3135.74	4.00176	3135.74	2.6005
3136.22	4.2552	3136.22	1.55676	3136.22	1.55272	3136.22	2.01536	3136.22	2.03226	3136.22	0.91452	3136.22	3.9976	3136.22	2.599
3136.7	4.25844	3136.7	1.55289	3136.7	1.54895	3136.7	2.01098	3136.7	2.03574	3136.7	0.913165	3136.7	3.99463	3136.7	2.59756
3137.18	4.26177	3137.18	1.54671	3137.18	1.54545	3137.18	2.00675	3137.18	2.04069	3137.18	0.914118	3137.18	3.9929	3137.18	2.59714
3137.67	4.2653	3137.67	1.53952	3137.67	1.54274	3137.67	2.00286	3137.67	2.04654	3137.67	0.917435	3137.67	3.9921	3137.67	2.59805
3138.15	4.26894	3138.15	1.533	3138.15	1.54116	3138.15	1.9993	3138.15	2.05211	3138.15	0.92253	3138.15	3.99178	3138.15	2.59969
3138.63	4.27247	3138.63	1.52873	3138.63	1.5407	3138.63	1.99597	3138.63	2.05599	3138.63	0.928234	3138.63	3.9915	3138.63	2.60076
3139.11	4.27565	3139.11	1.52769	3139.11	1.54102	3139.11	1.99288	3139.11	2.05707	3139.11	0.93309	3139.11	3.99104	3139.11	2.59979
3139.6	4.27839	3139.6	1.52986	3139.6	1.54149	3139.6	1.99022	3139.6	2.05499	3139.6	0.935804	3139.6	3.99036	3139.6	2.59574
3140.08	4.28072	3140.08	1.53428	3140.08	1.54139	3140.08	1.98842	3140.08	2.0504	3140.08	0.935682	3140.08	3.98959	3140.08	2.58855
3140.56	4.28273	3140.56	1.5394	3140.56	1.5402	3140.56	1.98802	3140.56	2.04472	3140.56	0.932873	3140.56	3.98889	3140.56	2.57917
3141.04	4.2844	3141.04	1.54357	3141.04	1.53778	3141.04	1.9894	3141.04	2.03961	3141.04	0.92831	3141.04	3.98841	3141.04	2.56934
3141.52	4.28547	3141.52	1.54564	3141.52	1.53447	3141.52	1.99254	3141.52	2.03634	3141.52	0.923357	3141.52	3.98822	3141.52	2.56095
3142.01	4.28544	3142.01	1.54522	3142.01	1.53101	3142.01	1.99701	3142.01	2.03534	3142.01	0.919309	3142.01	3.98839	3142.01	2.55551
3142.49	4.28373	3142.49	1.54278	3142.49	1.52834	3142.49	2.00204	3142.49	2.03613	3142.49	0.91697	3142.49	3.98899	3142.49	2.55365
3142.97	4.28003	3142.97	1.53933	3142.97	1.52727	3142.97	2.00676	3142.97	2.03767	3142.97	0.916465	3142.97	3.99009	3142.97	2.5551
3143.45	4.27447	3143.45	1.53607	3143.45	1.52821	3143.45	2.01054	3143.45	2.03894	3143.45	0.91736	3143.45	3.99165	3143.45	2.55888
3143.93	4.26784	3143.93	1.53396	3143.93	1.53105	3143.93	2.01312	3143.93	2.03944	3143.93	0.918996	3143.93	3.99342	3143.93	2.56375
3144.42	4.26143	3144.42	1.5335	3144.42	1.53517	3144.42	2.01461	3144.42	2.03949	3144.42	0.920854	3144.42	3.99492	3144.42	2.56857
3144.9	4.25666	3144.9	1.53472	3144.9	1.53957	3144.9	2.0153	3144.9	2.03999	3144.9	0.922776	3144.9	3.99546	3144.9	2.57257
3145.38	4.25471	3145.38	1.53729	3145.38	1.54316	3145.38	2.01547	3145.38	2.04194	3145.38	0.924927	3145.38	3.99437	3145.38	2.57536
3145.86	4.25605	3145.86	1.5408	3145.86	1.54506	3145.86	2.01523	3145.86	2.04586	3145.86	0.927568	3145.86	3.9913	3145.86	2.57685
3146.34	4.26029	3146.34	1.54491	3146.34	1.54479	3146.34	2.0146	3146.34	2.0514	3146.34	0.930764	3146.34	3.98646	3146.34	2.57707
3146.83	4.26635	3146.83	1.54939	3146.83	1.54242	3146.83	2.01366	3146.83	2.05741	3146.83	0.934209	3146.83	3.98072	3146.83	2.57611
3147.31	4.27276	3147.31	1.55409	3147.31	1.53849	3147.31	2.01274	3147.31	2.06232	3147.31	0.937274	3147.31	3.97541	3147.31	2.57408
3147.79	4.27811	3147.79	1.55881	3147.79	1.53391	3147.79	2.01242	3147.79	2.06485	3147.79	0.939251	3147.79	3.97189	3147.79	2.57116
3148.27	4.28148	3148.27	1.56321	3148.27	1.52964	3148.27	2.01342	3148.27	2.06446	3148.27	0.939667	3148.27	3.97112	3148.27	2.56769
3148.76	4.28256	3148.76	1.5668	3148.76	1.52649	3148.76	2.01618	3148.76	2.06169	3148.76	0.938507	3148.76	3.97326	3148.76	2.56412
3149.24	4.28161	3149.24	1.56902	3149.24	1.52487	3149.24	2.02061	3149.24	2.05784	3149.24	0.936227	3149.24	3.9776	3149.24	2.56098
3149.72	4.27923	3149.72	1.56944	3149.72	1.5247	3149.72	2.0259	3149.72	2.05447	3149.72	0.933567	3149.72	3.98287	3149.72	2.55869
3150.2	4.2761	3150.2	1.56795	3150.2	1.52549	3150.2	2.03068	3150.2	2.0527	3150.2	0.931246	3150.2	3.98766	3150.2	2.55752
3150.68	4.27275	3150.68	1.56478	3150.68	1.52655	3150.68	2.03341	3150.68	2.05278	3150.68	0.929714	3150.68	3.99096	3150.68	2.55749
3151.17	4.26956	3151.17	1.56055	3151.17	1.52724	3151.17	2.03299	3151.17	2.05397	3151.17	0.929039	3151.17	3.99247	3151.17	2.55841
3151.65	4.2668	3151.65	1.55606	3151.65	1.5273	3151.65	2.02911	3151.65	2.05493	3151.65	0.928985	3151.65	3.99258	3151.65	2.55998
3152.13	4.26474	3152.13	1.55202	3152.13	1.52691	3152.13	2.02241	3152.13	2.05427	3152.13	0.929185	3152.13	3.99208	3152.13	2.56182
3152.61	4.26368	3152.61	1.54885	3152.61	1.52662	3152.61	2.01419	3152.61	2.05117	3152.61	0.929315	3152.61	3.99174	3152.61	2.56359
3153.09	4.26391	3153.09	1.54653	3153.09	1.52712	3153.09	2.00604	3153.09	2.04571	3153.09	0.92918	3153.09	3.99193	3153.09	2.56501
3153.58	4.26552	3153.58	1.54462	3153.58	1.52888	3153.58	1.99927	3153.58	2.03887	3153.58	0.928696	3153.58	3.99249	3153.58	2.56586
3154.06	4.26831	3154.06	1.54245	3154.06	1.53193	3154.06	1.99466	3154.06	2.03215	3154.06	0.927833	3154.06	3.99289	3154.06	2.56599
3154.54	4.27171	3154.54	1.53945	3154.54	1.53574	3154.54	1.9924	3154.54	2.02698	3154.54	0.926582	3154.54	3.99255	3154.54	2.56534
3155.02	4.27494	3155.02	1.53539	3155.02	1.53944	3155.02	1.9923	3155.02	2.02428	3155.02	0.924998	3155.02	3.99113	3155.02	2.56393
3155.51	4.27719	3155.51	1.5306	3155.51	1.54217	3155.51	1.99404	3155.51	2.02415	3155.51	0.923285	3155.51	3.9887	3155.51	2.56189
3155.99	4.27794	3155.99	1.52595	3155.99	1.54337	3155.99	1.99732	3155.99	2.02593	3155.99	0.92185	3155.99	3.98568	3155.99	2.55938
3156.47	4.27714	3156.47	1.52254	3156.47	1.54309	3156.47	2.00187	3156.47	2.02849	3156.47	0.921235	3156.47	3.98265	3156.47	2.55659
3156.95	4.27515	3156.95	1.5214	3156.95	1.54185	3156.95	2.00726	3156.95	2.03065	3156.95	0.921938	3156.95	3.9801	3156.95	2.55369
3157.43	4.27259	3157.43	1.52307	3157.43	1.54046	3157.43	2.0128	3157.43	2.03158	3157.43	0.924164	3157.43	3.97833	3157.43	2.5508
3157.92	4.27005	3157.92	1.52738	3157.92	1.53962	3157.92	2.01751	3157.92	2.03103	3157.92	0.927667	3157.92	3.97742	3157.92	2.54803
3158.4	4.26774	3158.4	1.53349	3158.4	1.53969	3158.4	2.0203	3158.4	2.02928	3158.4	0.931765	3158.4	3.97742	3158.4	2.54551
3158.88	4.26544	3158.88	1.54018	3158.88	1.54056	3158.88	2.02037	3158.88	2.02703	3158.88	0.935572	3158.88	3.97839	3158.88	2.54343
3159.36	4.26259	3159.36	1.54625	3159.36	1.54184	3159.36	2.01751	3159.36	2.02511	3159.36	0.938348	3159.36	3.98043	3159.36	2.54198
3159.84	4.25856	3159.84	1.55093	3159.84	1.54314	3159.84	2.01221	3159.84	2.02423	3159.84	0.939795	3159.84	3.98359	3159.84	2.54132
3160.33	4.25302	3160.33	1.55413	3160.33	1.5443	3160.33	2.00556	3160.33	2.02478	3160.33	0.940145	3160.33	3.98763	3160.33	2.5415
3160.81	4.2462	3160.81	1.55632	3160.81	1.54546	3160.81	1.99882	3160.81	2.0268	3160.81	0.93998	3160.81	3.99199	3160.81	2.54233
3161.29	4.23893	3161.29	1.5583	3161.29	1.54691	3161.29	1.993	3161.29	2.03002	3161.29	0.939874	3161.29	3.99579	3161.29	2.54348
3161.77	4.23238	3161.77	1.56071	3161.77	1.54879	3161.77	1.98856	3161.77	2.03396	3161.77	0.940033	3161.77	3.99814	3161.77	2.54454
3162.26	4.22775	3162.26	1.56377	3162.26	1.55086	3162.26	1.98536	3162.26	2.03814	3162.26	0.940151	3162.26	3.99842	3162.26	2.54515
3162.74	4.22578	3162.74	1.56709	3162.74	1.55243	3162.74	1.98291	3162.74	2.04216	3162.74	0.939551	3162.74	3.99653	3162.74	2.54518
3163.22	4.22654	3163.22	1.56987	3163.22	1.55261	3163.22	1.98072	3163.22	2.04585	3163.22	0.937579	3163.22	3.99298	3163.22	2.54477
3163.7	4.22936	3163.7	1.57118	3163.7	1.55074	3163.7	1.97861	3163.7	2.04925	3163.7	0.934028	3163.7	3.98862	3163.7	2.54427
3164.18	4.23312	3164.18	1.57041	3164.18	1.54673	3164.18	1.9768	3164.18	2.05254	3164.18	0.929376	3164.18	3.98439	3164.18	2.54408
3164.67	4.23663	3164.67	1.5675	3164.67	1.54129	3164.67	1.97575	3164.67	2.05589	3164.67	0.924684	3164.67	3.98094	3164.67	2.54454
3165.15	4.23902	3165.15	1.56296	3165.15	1.53576	3165.15	1.9759	3165.15	2.05933	3165.15	0.921184	3165.15	3.97852	3165.15	2.54574
3165.63	4.24004	3165.63	1.55765	3165.63	1.53167	3165.63	1.97741	3165.63	2.06266	3165.63	0.919751	3165.63	3.9771	3165.63	2.54756
3166.11	4.24004	3166.11	1.5525	3166.11	1.53018	3166.11	1.98002	3166.11	2.06541	3166.11	0.920505	3166.11	3.97655	3166.11	2.54972
3166.59	4.23982	3166.59	1.54813	3166.59	1.53171	3166.59	1.98325	3166.59	2.06705	3166.59	0.922758	3166.59	3.97689	3166.59	2.55195
3167.08	4.24019	3167.08	1.54475	3167.08	1.53581	3167.08	1.98655	3167.08	2.06712	3167.08	0.925321	3167.08	3.97832	3167.08	2.55405
3167.56	4.24169	3167.56	1.54212	3167.56	1.54142	3167.56	1.98964	3167.56	2.06548	3167.56	0.927043	3167.56	3.98102	3167.56	2.55596
3168.04	4.24431	3168.04	1.53985	3168.04	1.54733	3168.04	1.99252	3168.04	2.06247	3168.04	0.927311	3168.04	3.98494	3168.04	2.55767
3168.52	4.24754	3168.52	1.53758	3168.52	1.55261	3168.52	1.99547	3168.52	2.05884	3168.52	0.926275	3168.52	3.98948	3168.52	2.55915
3169.01	4.25056	3169.01	1.53527	3169.01	1.55682	3169.01	1.9988	3169.01	2.05559	3169.01	0.92472	3169.01	3.99359	3169.01	2.56028
3169.49	4.25255	3169.49	1.53319	3169.49	1.56002	3169.49	2.00262	3169.49	2.05362	3169.49	0.923652	3169.49	3.99607	3169.49	2.56089
3169.97	4.25301	3169.97	1.5319	3169.97	1.56243	3169.97	2.0068	3169.97	2.05345	3169.97	0.923827	3169.97	3.99607	3169.97	2.56081
3170.45	4.25193	3170.45	1.532	3170.45	1.56416	3170.45	2.011	3170.45	2.05502	3170.45	0.925444	3170.45	3.99361	3170.45	2.56006
3170.93	4.24979	3170.93	1.53393	3170.93	1.56507	3170.93	2.01487	3170.93	2.05764	3170.93	0.928129	3170.93	3.9897	3170.93	2.55889
3171.42	4.24737	3171.42	1.53775	3171.42	1.56484	3171.42	2.01822	3171.42	2.06029	3171.42	0.931182	3171.42	3.98609	3171.42	2.55774
3171.9	4.24543	3171.9	1.54312	3171.9	1.56317	3171.9	2.02109	3171.9	2.06189	3171.9	0.933921	3171.9	3.98469	3171.9	2.55712
3172.38	4.2445	3172.38	1.54929	3172.38	1.56011	3172.38	2.02368	3172.38	2.0617	3172.38	0.935946	3172.38	3.98679	3172.38	2.55735
3172.86	4.24473	3172.86	1.55524	3172.86	1.55612	3172.86	2.02617	3172.86	2.05952	3172.86	0.937181	3172.86	3.99253	3172.86	2.55843
3173.34	4.24591	3173.34	1.55993	3173.34	1.55202	3173.34	2.02853	3173.34	2.05568	3173.34	0.93774	3173.34	4.00084	3173.34	2.55994
3173.83	4.24764	3173.83	1.56248	3173.83	1.54868	3173.83	2.03048	3173.83	2.05092	3173.83	0.937713	3173.83	4.00979	3173.83	2.56119
3174.31	4.24954	3174.31	1.56243	3174.31	1.54665	3174.31	2.03153	3174.31	2.04603	3174.31	0.937032	3174.31	4.01731	3174.31	2.56141
3174.79	4.25139	3174.79	1.55988	3174.79	1.546	3174.79	2.03121	3174.79	2.0416	3174.79	0.935519	3174.79	4.02187	3174.79	2.56007
3175.27	4.25322	3175.27	1.55541	3175.27	1.5463	3175.27	2.02922	3175.27	2.03789	3175.27	0.933057	3175.27	4.0229	3175.27	2.55711
3175.76	4.25515	3175.76	1.55002	3175.76	1.54684	3175.76	2.02562	3175.76	2.03479	3175.76	0.929795	3175.76	4.02082	3175.76	2.55292
3176.24	4.25733	3176.24	1.54476	3176.24	1.547	3176.24	2.02078	3176.24	2.03209	3176.24	0.926219	3176.24	4.01664	3176.24	2.54831
3176.72	4.25972	3176.72	1.54045	3176.72	1.54642	3176.72	2.01526	3176.72	2.02961	3176.72	0.923017	3176.72	4.01147	3176.72	2.54422
3177.2	4.26211	3177.2	1.53738	3177.2	1.54516	3177.2	2.00968	3177.2	2.02737	3177.2	0.920795	3177.2	4.00615	3177.2	2.54149
3177.68	4.26418	3177.68	1.53533	3177.68	1.54358	3177.68	2.00458	3177.68	2.02566	3177.68	0.919777	3177.68	4.00107	3177.68	2.54064
3178.17	4.26562	3178.17	1.53365	3178.17	1.54208	3178.17	2.00039	3178.17	2.02482	3178.17	0.919651	3178.17	3.99635	3178.17	2.54174
3178.65	4.26632	3178.65	1.53165	3178.65	1.541	3178.65	1.99744	3178.65	2.02513	3178.65	0.919684	3178.65	3.99203	3178.65	2.54445
3179.13	4.26638	3179.13	1.52896	3179.13	1.54046	3179.13	1.99596	3179.13	2.02658	3179.13	0.91904	3179.13	3.9883	3179.13	2.54814
3179.61	4.26613	3179.61	1.52575	3179.61	1.54046	3179.61	1.99607	3179.61	2.02885	3179.61	0.917192	3179.61	3.98547	3179.61	2.55207
3180.09	4.26592	3180.09	1.52277	3180.09	1.54094	3180.09	1.99765	3180.09	2.03138	3180.09	0.914204	3180.09	3.98381	3180.09	2.55555
3180.58	4.26601	3180.58	1.52099	3180.58	1.54192	3180.58	2.00035	3180.58	2.03362	3180.58	0.910772	3180.58	3.98334	3180.58	2.55817
3181.06	4.26642	3181.06	1.52122	3181.06	1.54339	3181.06	2.00355	3181.06	2.03515	3181.06	0.907977	3181.06	3.98369	3181.06	2.55983
3181.54	4.26701	3181.54	1.52367	3181.54	1.54524	3181.54	2.00652	3181.54	2.03591	3181.54	0.906887	3181.54	3.98423	3181.54	2.56081
3182.02	4.26759	3182.02	1.52777	3182.02	1.54712	3182.02	2.00864	3182.02	2.0361	3182.02	0.908158	3182.02	3.98428	3182.02	2.56168
3182.51	4.2681	3182.51	1.53234	3182.51	1.54845	3182.51	2.00958	3182.51	2.03611	3182.51	0.911817	3182.51	3.98351	3182.51	2.56311
3182.99	4.26869	3182.99	1.53599	3182.99	1.54857	3182.99	2.0094	3182.99	2.03628	3182.99	0.91727	3182.99	3.98205	3182.99	2.56562
3183.47	4.26969	3183.47	1.53761	3183.47	1.54695	3183.47	2.00846	3183.47	2.03678	3183.47	0.923537	3183.47	3.98044	3183.47	2.56932
3183.95	4.27147	3183.95	1.5368	3183.95	1.54351	3183.95	2.00715	3183.95	2.03757	3183.95	0.929557	3183.95	3.9794	3183.95	2.57385
3184.43	4.27417	3184.43	1.53399	3184.43	1.53875	3184.43	2.00571	3184.43	2.03847	3184.43	0.934471	3184.43	3.9794	3184.43	2.57832
3184.92	4.27758	3184.92	1.5302	3184.92	1.53366	3184.92	2.00401	3184.92	2.03932	3184.92	0.937781	3184.92	3.98047	3184.92	2.58162
3185.4	4.28115	3185.4	1.52668	3185.4	1.52948	3185.4	2.00169	3185.4	2.0401	3185.4	0.939379	3185.4	3.9821	3185.4	2.58273
3185.88	4.28418	3185.88	1.52442	3185.88	1.52732	3185.88	1.99844	3185.88	2.04097	3185.88	0.939476	3185.88	3.98359	3185.88	2.58117
3186.36	4.28611	3186.36	1.52394	3186.36	1.52781	3186.36	1.99428	3186.36	2.04216	3186.36	0.9385	3186.36	3.9843	3186.36	2.57719
3186.84	4.28685	3186.84	1.52516	3186.84	1.531	3186.84	1.98981	3186.84	2.04377	3186.84	0.936986	3186.84	3.98405	3186.84	2.57176
3187.33	4.28684	3187.33	1.52769	3187.33	1.53637	3187.33	1.9862	3187.33	2.0457	3187.33	0.935462	3187.33	3.98316	3187.33	2.56627
3187.81	4.28694	3187.81	1.53103	3187.81	1.54309	3187.81	1.98479	3187.81	2.04753	3187.81	0.934338	3187.81	3.9823	3187.81	2.56204
3188.29	4.28807	3188.29	1.5348	3188.29	1.55023	3188.29	1.98661	3188.29	2.0487	3188.29	0.933797	3188.29	3.98214	3188.29	2.5599
3188.77	4.29086	3188.77	1.5388	3188.77	1.55698	3188.77	1.99192	3188.77	2.04871	3188.77	0.933715	3188.77	3.98302	3188.77	2.55984
3189.26	4.2953	3189.26	1.54284	3189.26	1.56275	3189.26	1.99999	3189.26	2.04736	3189.26	0.933678	3189.26	3.98479	3189.26	2.56112
3189.74	4.3008	3189.74	1.54664	3189.74	1.56716	3189.74	2.0093	3189.74	2.04488	3189.74	0.933106	3189.74	3.98692	3189.74	2.56254
3190.22	4.30636	3190.22	1.54973	3190.22	1.57009	3190.22	2.01793	3190.22	2.04192	3190.22	0.931481	3190.22	3.98874	3190.22	2.56296
3190.7	4.31102	3190.7	1.55148	3190.7	1.5716	3190.7	2.02423	3190.7	2.03924	3190.7	0.928595	3190.7	3.98985	3190.7	2.56176
3191.18	4.31422	3191.18	1.55139	3191.18	1.57198	3191.18	2.02728	3191.18	2.03749	3191.18	0.924724	3191.18	3.99029	3191.18	2.55903
3191.66	4.31602	3191.66	1.54927	3191.66	1.57172	3191.66	2.02708	3191.66	2.03694	3191.66	0.920622	3191.66	3.99053	3191.66	2.55552
3192.15	4.31699	3192.15	1.54543	3192.15	1.57141	3192.15	2.02441	3192.15	2.03741	3192.15	0.917343	3192.15	3.99127	3192.15	2.55222
3192.63	4.31793	3192.63	1.54065	3192.63	1.57154	3192.63	2.02049	3192.63	2.03847	3192.63	0.915914	3192.63	3.99307	3192.63	2.54998
3193.11	4.31945	3193.11	1.53591	3193.11	1.57231	3193.11	2.01649	3193.11	2.03965	3193.11	0.917004	3193.11	3.99611	3193.11	2.54913
3193.59	4.32165	3193.59	1.5321	3193.59	1.57351	3193.59	2.01324	3193.59	2.04076	3193.59	0.92069	3193.59	4.00006	3193.59	2.54936
3194.08	4.3241	3194.08	1.52973	3194.08	1.57454	3194.08	2.01111	3194.08	2.04196	3194.08	0.926421	3194.08	4.0042	3194.08	2.54997
3194.56	4.32604	3194.56	1.52879	3194.56	1.57468	3194.56	2.01008	3194.56	2.04364	3194.56	0.933166	3194.56	4.0077	3194.56	2.55019
3195.04	4.32667	3195.04	1.52886	3195.04	1.57342	3195.04	2.00993	3195.04	2.04612	3195.04	0.939697	3195.04	4.00988	3195.04	2.54956
3195.52	4.32556	3195.52	1.52936	3195.52	1.57079	3195.52	2.01041	3195.52	2.04934	3195.52	0.944892	3195.52	4.01045	3195.52	2.54809
3196	4.32278	3196	1.52986	3196	1.56744	3196	2.01125	3196	2.05271	3196	0.947989	3196	4.00957	3196	2.54629
3196.49	4.31884	3196.49	1.53026	3196.49	1.56447	3196.49	2.01222	3196.49	2.0552	3196.49	0.948731	3196.49	4.00776	3196.49	2.54481
3196.97	4.31445	3196.97	1.53081	3196.97	1.56301	3196.97	2.01301	3196.97	2.05575	3196.97	0.947388	3196.97	4.00575	3196.97	2.54418
3197.45	4.31017	3197.45	1.53194	3197.45	1.56372	3197.45	2.0132	3197.45	2.05371	3197.45	0.944687	3197.45	4.0042	3197.45	2.54457
3197.93	4.30624	3197.93	1.53406	3197.93	1.56645	3197.93	2.01237	3197.93	2.04924	3197.93	0.94164	3197.93	4.00361	3197.93	2.54577
3198.41	4.30249	3198.41	1.53732	3198.41	1.57017	3198.41	2.01018	3198.41	2.04332	3198.41	0.93932	3198.41	4.00413	3198.41	2.54736
3198.9	4.29854	3198.9	1.54148	3198.9	1.57335	3198.9	2.00654	3198.9	2.03753	3198.9	0.938599	3198.9	4.00559	3198.9	2.54903
3199.38	4.29402	3199.38	1.54598	3199.38	1.57446	3199.38	2.00162	3199.38	2.03343	3199.38	0.939916	3199.38	4.00751	3199.38	2.55077
3199.86	4.28882	3199.86	1.55	3199.86	1.57255	3199.86	1.99591	3199.86	2.03199	3199.86	0.94313	3199.86	4.00928	3199.86	2.55292
3200.34	4.28319	3200.34	1.55275	3200.34	1.56758	3200.34	1.99002	3200.34	2.03324	3200.34	0.947541	3200.34	4.01026	3200.34	2.55602
3200.82	4.27768	3200.82	1.55356	3200.82	1.56044	3200.82	1.98461	3200.82	2.03633	3200.82	0.952088	3200.82	4.01008	3200.82	2.56044
3201.31	4.27294	3201.31	1.5521	3201.31	1.55264	3201.31	1.98021	3201.31	2.03987	3201.31	0.955689	3201.31	4.00868	3201.31	2.56616
3201.79	4.26953	3201.79	1.54844	3201.79	1.54574	3201.79	1.97718	3201.79	2.0426	3201.79	0.957583	3201.79	4.00644	3201.79	2.57259
3202.27	4.26774	3202.27	1.54304	3202.27	1.54094	3202.27	1.97567	3202.27	2.04386	3202.27	0.957559	3202.27	4.00401	3202.27	2.57872
3202.75	4.26755	3202.75	1.53676	3202.75	1.53871	3202.75	1.97567	3202.75	2.04388	3202.75	0.955946	3202.75	4.00213	3202.75	2.58343
3203.24	4.26872	3203.24	1.53069	3203.24	1.53883	3203.24	1.97701	3203.24	2.0436	3203.24	0.953392	3203.24	4.0013	3203.24	2.58588
3203.72	4.27087	3203.72	1.52598	3203.72	1.54058	3203.72	1.97938	3203.72	2.04416	3203.72	0.950516	3203.72	4.00159	3203.72	2.58582
3204.2	4.27356	3204.2	1.52358	3204.2	1.54312	3204.2	1.98236	3204.2	2.04636	3204.2	0.947632	3204.2	4.00253	3204.2	2.58367
3204.68	4.27639	3204.68	1.52404	3204.68	1.54575	3204.68	1.98545	3204.68	2.05026	3204.68	0.944664	3204.68	4.00326	3204.68	2.58038
3205.16	4.27897	3205.16	1.52733	3205.16	1.54816	3205.16	1.98818	3205.16	2.05511	3205.16	0.941331	3205.16	4.00281	3205.16	2.57707
3205.65	4.28097	3205.65	1.53281	3205.65	1.55041	3205.65	1.99012	3205.65	2.05963	3205.65	0.937467	3205.65	4.00051	3205.65	2.57473
3206.13	4.28217	3206.13	1.53944	3206.13	1.55284	3206.13	1.99106	3206.13	2.06251	3206.13	0.933335	3206.13	3.99625	3206.13	2.57395
3206.61	4.28255	3206.61	1.54605	3206.61	1.55583	3206.61	1.99095	3206.61	2.0629	3206.61	0.92971	3206.61	3.99059	3206.61	2.57484
3207.09	4.28235	3207.09	1.55166	3207.09	1.55961	3207.09	1.98992	3207.09	2.06065	3207.09	0.927673	3207.09	3.98464	3207.09	2.57715
3207.57	4.28213	3207.57	1.55576	3207.57	1.56405	3207.57	1.9882	3207.57	2.05629	3207.57	0.928184	3207.57	3.97968	3207.57	2.5804
3208.06	4.28264	3208.06	1.55838	3208.06	1.56864	3208.06	1.98606	3208.06	2.05074	3208.06	0.931621	3208.06	3.97681	3208.06	2.58406
3208.54	4.28461	3208.54	1.55997	3208.54	1.57253	3208.54	1.98376	3208.54	2.04494	3208.54	0.937532	3208.54	3.9766	3208.54	2.58764
3209.02	4.28849	3209.02	1.56113	3209.02	1.57476	3209.02	1.98157	3209.02	2.03958	3209.02	0.944712	3209.02	3.97897	3209.02	2.59068
3209.5	4.29415	3209.5	1.56231	3209.5	1.57452	3209.5	1.97983	3209.5	2.03497	3209.5	0.9516	3209.5	3.98324	3209.5	2.59282
3209.99	4.3009	3209.99	1.56361	3209.99	1.57144	3209.99	1.97891	3209.99	2.03118	3209.99	0.956813	3209.99	3.98839	3209.99	2.59376
3210.47	4.30753	3210.47	1.56471	3210.47	1.56579	3210.47	1.97922	3210.47	2.02817	3210.47	0.959558	3210.47	3.99337	3210.47	2.59341
3210.95	4.31266	3210.95	1.56505	3210.95	1.5585	3210.95	1.98105	3210.95	2.02598	3210.95	0.959761	3210.95	3.99743	3210.95	2.59189
3211.43	4.31518	3211.43	1.56407	3211.43	1.55089	3211.43	1.98447	3211.43	2.02479	3211.43	0.957892	3211.43	4.00026	3211.43	2.58964
3211.91	4.31459	3211.91	1.56149	3211.91	1.54436	3211.91	1.98929	3211.91	2.02481	3211.91	0.954592	3211.91	4.00203	3211.91	2.58734
3212.4	4.3112	3212.4	1.55746	3212.4	1.53995	3212.4	1.99499	3212.4	2.02615	3212.4	0.950352	3212.4	4.00319	3212.4	2.58571
3212.88	4.3061	3212.88	1.55257	3212.88	1.53811	3212.88	2.00094	3212.88	2.02876	3212.88	0.945398	3212.88	4.00432	3212.88	2.58533
3213.36	4.30076	3213.36	1.5477	3213.36	1.53862	3213.36	2.00646	3213.36	2.03236	3213.36	0.939817	3213.36	4.0058	3213.36	2.58644
3213.84	4.29664	3213.84	1.54378	3213.84	1.54084	3213.84	2.01108	3213.84	2.03655	3213.84	0.933816	3213.84	4.00766	3213.84	2.5889
3214.32	4.2947	3214.32	1.54151	3214.32	1.54404	3214.32	2.01454	3214.32	2.04085	3214.32	0.927923	3214.32	4.00952	3214.32	2.59228
3214.81	4.29518	3214.81	1.54119	3214.81	1.54771	3214.81	2.0168	3214.81	2.04483	3214.81	0.922957	3214.81	4.01074	3214.81	2.59606
3215.29	4.29753	3215.29	1.5427	3215.29	1.55171	3215.29	2.01794	3215.29	2.04808	3215.29	0.919766	3215.29	4.01066	3215.29	2.59981
3215.77	4.3007	3215.77	1.54558	3215.77	1.55615	3215.77	2.01805	3215.77	2.05025	3215.77	0.918848	3215.77	4.00889	3215.77	2.60333
3216.25	4.30358	3216.25	1.54917	3216.25	1.56106	3216.25	2.01722	3216.25	2.05098	3216.25	0.920087	3216.25	4.00556	3216.25	2.60661
3216.74	4.30536	3216.74	1.55277	3216.74	1.56618	3216.74	2.01553	3216.74	2.05001	3216.74	0.92275	3216.74	4.0014	3216.74	2.6097
3217.22	4.30582	3217.22	1.55578	3217.22	1.57074	3217.22	2.01314	3217.22	2.0473	3217.22	0.925786	3217.22	3.99758	3217.22	2.61257
3217.7	4.30533	3217.7	1.5578	3217.7	1.57371	3217.7	2.01035	3217.7	2.04315	3217.7	0.928278	3217.7	3.99533	3217.7	2.61499
3218.18	4.30463	3218.18	1.55859	3218.18	1.57411	3218.18	2.00753	3218.18	2.03828	3218.18	0.929822	3218.18	3.99554	3218.18	2.61664
3218.66	4.30442	3218.66	1.55816	3218.66	1.57152	3218.66	2.005	3218.66	2.03372	3218.66	0.930618	3218.66	3.99838	3218.66	2.61722
3219.15	4.3051	3219.15	1.55669	3219.15	1.56633	3219.15	2.00297	3219.15	2.03055	3219.15	0.931258	3219.15	4.00324	3219.15	2.61666
3219.63	4.30653	3219.63	1.55463	3219.63	1.55973	3219.63	2.00139	3219.63	2.02958	3219.63	0.932303	3219.63	4.00887	3219.63	2.61516
3220.11	4.30818	3220.11	1.55257	3220.11	1.55332	3220.11	2.00005	3220.11	2.03106	3220.11	0.93392	3220.11	4.01379	3220.11	2.61318
3220.59	4.3094	3220.59	1.55122	3220.59	1.54864	3220.59	1.99875	3220.59	2.03459	3220.59	0.935766	3220.59	4.01678	3220.59	2.61121
3221.07	4.30983	3221.07	1.55122	3221.07	1.54662	3221.07	1.99749	3221.07	2.03928	3221.07	0.937206	3221.07	4.01727	3221.07	2.60962
3221.56	4.30967	3221.56	1.5529	3221.56	1.54734	3221.56	1.99656	3221.56	2.04402	3221.56	0.937725	3221.56	4.01547	3221.56	2.60853
3222.04	4.30974	3222.04	1.55609	3222.04	1.55015	3222.04	1.9965	3222.04	2.04793	3222.04	0.937309	3222.04	4.01222	3222.04	2.60781
3222.52	4.31118	3222.52	1.56002	3222.52	1.55401	3222.52	1.99784	3222.52	2.05058	3222.52	0.93655	3222.52	4.00865	3222.52	2.60728
3223	4.31502	3223	1.56339	3223	1.55787	3223	2.00077	3223	2.05205	3223	0.936403	3223	4.00582	3223	2.60686
3223.49	4.32171	3223.49	1.56471	3223.49	1.561	3223.49	2.00492	3223.49	2.05278	3223.49	0.937705	3223.49	4.00442	3223.49	2.60669
3223.97	4.33086	3223.97	1.56274	3223.97	1.56304	3223.97	2.00934	3223.97	2.05334	3223.97	0.940712	3223.97	4.00464	3223.97	2.60704
3224.45	4.34125	3224.45	1.557	3224.45	1.5639	3224.45	2.01275	3224.45	2.05411	3224.45	0.944905	3224.45	4.00628	3224.45	2.60808
3224.93	4.35119	3224.93	1.548	3224.93	1.56357	3224.93	2.01404	3224.93	2.05523	3224.93	0.949175	3224.93	4.00886	3224.93	2.60964
3225.41	4.3591	3225.41	1.53725	3225.41	1.562	3225.41	2.01266	3225.41	2.05659	3225.41	0.952307	3225.41	4.01175	3225.41	2.61112
3225.9	4.36392	3225.9	1.52687	3225.9	1.55918	3225.9	2.00895	3225.9	2.05798	3225.9	0.953502	3225.9	4.01425	3225.9	2.61159
3226.38	4.36546	3226.38	1.51895	3226.38	1.55529	3226.38	2.00399	3226.38	2.0592	3226.38	0.952681	3226.38	4.01567	3226.38	2.61017
3226.86	4.36429	3226.86	1.5149	3226.86	1.55085	3226.86	1.99924	3226.86	2.06011	3226.86	0.950435	3226.86	4.01537	3226.86	2.60637
3227.34	4.36139	3227.34	1.51505	3227.34	1.54669	3227.34	1.99601	3227.34	2.06057	3227.34	0.947655	3227.34	4.01296	3227.34	2.60051
3227.82	4.35775	3227.82	1.51861	3227.82	1.54371	3227.82	1.99499	3227.82	2.06038	3227.82	0.945086	3227.82	4.00848	3227.82	2.59365
3228.31	4.35398	3228.31	1.52405	3228.31	1.54252	3228.31	1.99606	3228.31	2.05924	3228.31	0.94304	3228.31	4.00253	3228.31	2.58738
3228.79	4.35027	3228.79	1.52973	3228.79	1.54314	3228.79	1.99845	3228.79	2.05686	3228.79	0.941415	3228.79	3.99631	3228.79	2.58329
3229.27	4.34648	3229.27	1.53451	3229.27	1.54491	3229.27	2.0011	3229.27	2.05317	3229.27	0.939979	3229.27	3.99129	3229.27	2.58247
3229.75	4.34255	3229.75	1.53812	3229.75	1.54669	3229.75	2.00312	3229.75	2.04846	3229.75	0.93871	3229.75	3.98878	3229.75	2.58517
3230.24	4.33872	3230.24	1.54107	3230.24	1.5474	3230.24	2.00412	3230.24	2.04347	3230.24	0.93795	3230.24	3.98943	3230.24	2.59081
3230.72	4.33563	3230.72	1.54419	3230.72	1.54644	3230.72	2.00421	3230.72	2.03921	3230.72	0.938274	3230.72	3.9929	3230.72	2.59825
3231.2	4.33413	3231.2	1.54812	3231.2	1.54406	3231.2	2.00389	3231.2	2.03665	3231.2	0.940107	3231.2	3.99792	3231.2	2.60617
3231.68	4.33498	3231.68	1.5528	3231.68	1.54125	3231.68	2.00369	3231.68	2.03632	3231.68	0.943344	3231.68	4.00274	3231.68	2.61341
3232.16	4.33843	3232.16	1.55742	3232.16	1.53929	3232.16	2.00395	3232.16	2.03807	3232.16	0.947214	3232.16	4.00575	3232.16	2.61917
3232.65	4.34406	3232.65	1.56072	3232.65	1.53919	3232.65	2.00477	3232.65	2.04112	3232.65	0.950512	3232.65	4.0062	3232.65	2.62297
3233.13	4.35088	3233.13	1.56155	3233.13	1.5412	3233.13	2.00605	3233.13	2.04433	3233.13	0.952123	3233.13	4.00444	3233.13	2.62455
3233.61	4.35762	3233.61	1.55941	3233.61	1.54466	3233.61	2.0077	3233.61	2.04667	3233.61	0.951568	3233.61	4.00183	3233.61	2.6238
3234.09	4.36323	3234.09	1.55472	3234.09	1.54826	3234.09	2.00971	3234.09	2.04762	3234.09	0.949268	3234.09	4.00013	3234.09	2.62081
3234.57	4.36711	3234.57	1.54872	3234.57	1.5506	3234.57	2.01222	3234.57	2.04734	3234.57	0.94637	3234.57	4.00078	3234.57	2.61599
3235.06	4.36931	3235.06	1.54296	3235.06	1.55082	3235.06	2.0153	3235.06	2.04656	3235.06	0.944186	3235.06	4.00432	3235.06	2.61021
3235.54	4.3703	3235.54	1.53872	3235.54	1.54892	3235.54	2.01884	3235.54	2.04613	3235.54	0.943526	3235.54	4.01016	3235.54	2.60467
3236.02	4.37065	3236.02	1.53655	3236.02	1.54578	3236.02	2.02236	3236.02	2.04669	3236.02	0.944272	3236.02	4.01688	3236.02	2.60072
3236.5	4.37072	3236.5	1.53612	3236.5	1.54277	3236.5	2.02512	3236.5	2.04831	3236.5	0.945428	3236.5	4.02282	3236.5	2.5993
3236.99	4.37047	3236.99	1.5366	3236.99	1.54121	3236.99	2.02632	3236.99	2.05058	3236.99	0.945626	3236.99	4.02665	3236.99	2.60065
3237.47	4.36952	3237.47	1.53703	3237.47	1.54181	3237.47	2.0254	3237.47	2.05278	3237.47	0.943839	3237.47	4.02779	3237.47	2.60405
3237.95	4.36738	3237.95	1.53689	3237.95	1.54448	3237.95	2.02229	3237.95	2.05435	3237.95	0.939919	3237.95	4.02645	3237.95	2.60806
3238.43	4.36376	3238.43	1.53628	3238.43	1.54842	3238.43	2.01753	3238.43	2.05509	3238.43	0.934703	3238.43	4.0233	3238.43	2.61108
3238.91	4.35871	3238.91	1.53582	3238.91	1.55246	3238.91	2.01211	3238.91	2.05529	3238.91	0.929613	3238.91	4.01912	3238.91	2.61197
3239.4	4.35267	3239.4	1.5363	3239.4	1.55554	3239.4	2.00722	3239.4	2.0555	3239.4	0.92599	3239.4	4.01451	3239.4	2.61055
3239.88	4.34627	3239.88	1.53818	3239.88	1.55706	3239.88	2.00391	3239.88	2.05629	3239.88	0.924502	3239.88	4.00979	3239.88	2.6077
3240.36	4.3401	3240.36	1.5413	3240.36	1.55702	3240.36	2.00284	3240.36	2.05792	3240.36	0.924935	3240.36	4.00522	3240.36	2.605
3240.84	4.33455	3240.84	1.5449	3240.84	1.55594	3240.84	2.00411	3240.84	2.06033	3240.84	0.926472	3240.84	4.0012	3240.84	2.60402
3241.32	4.32974	3241.32	1.54788	3241.32	1.55462	3241.32	2.00738	3241.32	2.06322	3241.32	0.928269	3241.32	3.99831	3241.32	2.60566
3241.81	4.32566	3241.81	1.54924	3241.81	1.5538	3241.81	2.01201	3241.81	2.06628	3241.81	0.930003	3241.81	3.99722	3241.81	2.60969
3242.29	4.32234	3242.29	1.54854	3242.29	1.55398	3242.29	2.01722	3242.29	2.06939	3242.29	0.932069	3242.29	3.99839	3242.29	2.61488
3242.77	4.31995	3242.77	1.54602	3242.77	1.55526	3242.77	2.0223	3242.77	2.07258	3242.77	0.935303	3242.77	4.00169	3242.77	2.61942
3243.25	4.31881	3243.25	1.54263	3243.25	1.55734	3243.25	2.02666	3243.25	2.07588	3243.25	0.94038	3243.25	4.00637	3243.25	2.62174
3243.74	4.31924	3243.74	1.53963	3243.74	1.55966	3243.74	2.02991	3243.74	2.07903	3243.74	0.947219	3243.74	4.01123	3243.74	2.62103
3244.22	4.32133	3244.22	1.53825	3244.22	1.56153	3244.22	2.03184	3244.22	2.08134	3244.22	0.954734	3244.22	4.01503	3244.22	2.61758
3244.7	4.32479	3244.7	1.53924	3244.7	1.56237	3244.7	2.03239	3244.7	2.0818	3244.7	0.961111	3244.7	4.01702	3244.7	2.61254
3245.18	4.32896	3245.18	1.54273	3245.18	1.5618	3245.18	2.0316	3245.18	2.07943	3245.18	0.964495	3245.18	4.0172	3245.18	2.60745
3245.66	4.33294	3245.66	1.54817	3245.66	1.55988	3245.66	2.02957	3245.66	2.07376	3245.66	0.963775	3245.66	4.01625	3245.66	2.60359
3246.14	4.33596	3246.14	1.55451	3246.14	1.55699	3246.14	2.02641	3246.14	2.06523	3246.14	0.959092	3246.14	4.01509	3246.14	2.60158
3246.63	4.33757	3246.63	1.56052	3246.63	1.55384	3246.63	2.02222	3246.63	2.05526	3246.63	0.951813	3246.63	4.01438	3246.63	2.60127
3247.11	4.33786	3247.11	1.56511	3247.11	1.5512	3247.11	2.01709	3247.11	2.04592	3247.11	0.944	3247.11	4.01409	3247.11	2.60196
3247.59	4.33735	3247.59	1.56763	3247.59	1.54966	3247.59	2.01124	3247.59	2.03929	3247.59	0.937625	3247.59	4.01349	3247.59	2.60283
3248.07	4.33675	3248.07	1.56802	3248.07	1.54948	3248.07	2.00508	3248.07	2.03679	3248.07	0.933897	3248.07	4.01148	3248.07	2.60331
3248.56	4.33664	3248.56	1.56683	3248.56	1.55048	3248.56	1.9993	3248.56	2.03872	3248.56	0.932974	3248.56	4.00725	3248.56	2.60328
3249.04	4.33722	3249.04	1.56503	3249.04	1.55214	3249.04	1.99483	3249.04	2.04421	3249.04	0.93414	3249.04	4.00073	3249.04	2.60306
3249.52	4.33819	3249.52	1.56368	3249.52	1.55385	3249.52	1.99263	3249.52	2.05159	3249.52	0.93629	3249.52	3.99286	3249.52	2.60317
3250	4.33891	3250	1.56357	3250	1.5551	3250	1.99341	3250	2.05901	3250	0.938455	3250	3.98531	3250	2.60405
3250.48	4.33863	3250.48	1.5649	3250.48	1.55567	3250.48	1.9973	3250.48	2.06508	3250.48	0.940123	3250.48	3.97988	3250.48	2.60593
3250.97	4.33684	3250.97	1.56717	3250.97	1.55565	3250.97	2.00363	3250.97	2.06919	3250.97	0.941245	3250.97	3.97783	3250.97	2.60871
3251.45	4.33353	3251.45	1.5694	3251.45	1.55532	3251.45	2.01101	3251.45	2.07152	3251.45	0.942006	3251.45	3.97941	3251.45	2.6121
3251.93	4.3292	3251.93	1.57046	3251.93	1.55499	3251.93	2.01765	3251.93	2.07272	3251.93	0.942554	3251.93	3.98383	3251.93	2.61571
3252.41	4.32478	3252.41	1.56959	3252.41	1.55482	3252.41	2.02187	3252.41	2.07348	3252.41	0.942852	3252.41	3.98958	3252.41	2.61919
3252.89	4.32134	3252.89	1.56669	3252.89	1.55485	3252.89	2.02261	3252.89	2.07419	3252.89	0.942729	3252.89	3.99509	3252.89	2.62226
3253.38	4.31979	3253.38	1.56242	3253.38	1.55502	3253.38	2.01982	3253.38	2.07486	3253.38	0.942062	3253.38	3.99923	3253.38	2.62471
3253.86	4.32057	3253.86	1.55797	3253.86	1.55541	3253.86	2.01446	3253.86	2.07523	3253.86	0.940938	3253.86	4.00161	3253.86	2.62639
3254.34	4.32354	3254.34	1.55452	3254.34	1.55628	3254.34	2.00818	3254.34	2.07507	3254.34	0.939665	3254.34	4.00259	3254.34	2.62716
3254.82	4.328	3254.82	1.55279	3254.82	1.55807	3254.82	2.00278	3254.82	2.07434	3254.82	0.938616	3254.82	4.0029	3254.82	2.62697
3255.31	4.33288	3255.31	1.55268	3255.31	1.56121	3255.31	1.99963	3255.31	2.07325	3255.31	0.93798	3255.31	4.0033	3255.31	2.62584
3255.79	4.33696	3255.79	1.55333	3255.79	1.5659	3255.79	1.99935	3255.79	2.0721	3255.79	0.937595	3255.79	4.00429	3255.79	2.62394
3256.27	4.33922	3256.27	1.55351	3256.27	1.57192	3256.27	2.00163	3256.27	2.07108	3256.27	0.936957	3256.27	4.00602	3256.27	2.62154
3256.75	4.33905	3256.75	1.55214	3256.75	1.57857	3256.75	2.00556	3256.75	2.07009	3256.75	0.935443	3256.75	4.00834	3256.75	2.61896
3257.23	4.33635	3257.23	1.54875	3257.23	1.58487	3257.23	2.00996	3257.23	2.06876	3257.23	0.932622	3257.23	4.01097	3257.23	2.6165
3257.72	4.33156	3257.72	1.54374	3257.72	1.58979	3257.72	2.01382	3257.72	2.06666	3257.72	0.928514	3257.72	4.01351	3257.72	2.61441
3258.2	4.32552	3258.2	1.53821	3258.2	1.59257	3258.2	2.01661	3258.2	2.06353	3258.2	0.923655	3258.2	4.01553	3258.2	2.61279
3258.68	4.31926	3258.68	1.53356	3258.68	1.59292	3258.68	2.01829	3258.68	2.05959	3258.68	0.918933	3258.68	4.01648	3258.68	2.61169
3259.16	4.31383	3259.16	1.53099	3259.16	1.59105	3259.16	2.0192	3259.16	2.05551	3259.16	0.915276	3259.16	4.01577	3259.16	2.61104
3259.64	4.31006	3259.64	1.53122	3259.64	1.58752	3259.64	2.01984	3259.64	2.05227	3259.64	0.913346	3259.64	4.01298	3259.64	2.61075
3260.13	4.30848	3260.13	1.53429	3260.13	1.58303	3260.13	2.02068	3260.13	2.05078	3260.13	0.913361	3260.13	4.00805	3260.13	2.61069
3260.61	4.30931	3260.61	1.5398	3260.61	1.57832	3260.61	2.02201	3260.61	2.05154	3260.61	0.915085	3260.61	4.00154	3260.61	2.61071
3261.09	4.31244	3261.09	1.54706	3261.09	1.574	3261.09	2.0239	3261.09	2.05441	3261.09	0.917976	3261.09	3.99457	3261.09	2.61061
3261.57	4.31752	3261.57	1.55543	3261.57	1.57062	3261.57	2.02631	3261.57	2.05865	3261.57	0.921367	3261.57	3.98855	3261.57	2.61023
3262.05	4.32396	3262.05	1.56428	3262.05	1.5687	3262.05	2.02906	3262.05	2.06315	3262.05	0.924624	3262.05	3.98473	3262.05	2.60947
3262.54	4.33106	3262.54	1.57305	3262.54	1.56867	3262.54	2.03189	3262.54	2.06683	3262.54	0.927225	3262.54	3.98365	3262.54	2.6083
3263.02	4.33802	3263.02	1.58111	3263.02	1.57077	3263.02	2.03448	3263.02	2.06895	3263.02	0.928802	3263.02	3.98495	3263.02	2.60682
3263.5	4.34405	3263.5	1.58774	3263.5	1.57489	3263.5	2.03639	3263.5	2.06936	3263.5	0.929175	3263.5	3.9874	3263.5	2.60526
3263.98	4.34856	3263.98	1.59221	3263.98	1.58045	3263.98	2.03719	3263.98	2.06839	3263.98	0.928392	3263.98	3.9895	3263.98	2.60388
3264.47	4.35125	3264.47	1.59406	3264.47	1.5864	3264.47	2.03654	3264.47	2.0667	3264.47	0.926761	3264.47	3.99007	3264.47	2.60294
3264.95	4.3522	3264.95	1.59326	3264.95	1.59146	3264.95	2.0343	3264.95	2.06498	3264.95	0.924793	3264.95	3.98887	3264.95	2.60267
3265.43	4.35192	3265.43	1.59033	3265.43	1.59445	3265.43	2.03067	3265.43	2.06365	3265.43	0.923056	3265.43	3.98665	3265.43	2.60318
3265.91	4.35114	3265.91	1.58629	3265.91	1.59469	3265.91	2.02616	3265.91	2.06284	3265.91	0.921942	3265.91	3.98484	3265.91	2.60449
3266.39	4.35062	3266.39	1.58232	3266.39	1.5922	3266.39	2.02154	3266.39	2.06236	3266.39	0.921474	3266.39	3.98486	3266.39	2.6065
3266.88	4.35088	3266.88	1.57946	3266.88	1.58775	3266.88	2.01762	3266.88	2.06189	3266.88	0.92125	3266.88	3.98737	3266.88	2.60899
3267.36	4.352	3267.36	1.57828	3267.36	1.58264	3267.36	2.01501	3267.36	2.06118	3267.36	0.920611	3267.36	3.99188	3267.36	2.61164
3267.84	4.35362	3267.84	1.5788	3267.84	1.57829	3267.84	2.01398	3267.84	2.06017	3267.84	0.918968	3267.84	3.99691	3267.84	2.61403
3268.32	4.35508	3268.32	1.5805	3268.32	1.57583	3268.32	2.01443	3268.32	2.05903	3268.32	0.916157	3268.32	4.00063	3268.32	2.61574
3268.8	4.3557	3268.8	1.58257	3268.8	1.57581	3268.8	2.01587	3268.8	2.0581	3268.8	0.912615	3268.8	4.00162	3268.8	2.61647
3269.29	4.35509	3269.29	1.58416	3269.29	1.57812	3269.29	2.01771	3269.29	2.05773	3269.29	0.909264	3269.29	3.99959	3269.29	2.61617
3269.77	4.35334	3269.77	1.58453	3269.77	1.58205	3269.77	2.01937	3269.77	2.05815	3269.77	0.90712	3269.77	3.9955	3269.77	2.61509
3270.25	4.35098	3270.25	1.58322	3270.25	1.58656	3270.25	2.0205	3270.25	2.05932	3270.25	0.9068	3270.25	3.99116	3270.25	2.61375
3270.73	4.34881	3270.73	1.5801	3270.73	1.59056	3270.73	2.02105	3270.73	2.06096	3270.73	0.908169	3270.73	3.98845	3270.73	2.61287
3271.22	4.3476	3271.22	1.57534	3271.22	1.59311	3271.22	2.02127	3271.22	2.06261	3271.22	0.910344	3271.22	3.9885	3271.22	2.61305
3271.7	4.34774	3271.7	1.56948	3271.7	1.59367	3271.7	2.02161	3271.7	2.06373	3271.7	0.912062	3271.7	3.9913	3271.7	2.61465
3272.18	4.34913	3272.18	1.56333	3272.18	1.59212	3272.18	2.02254	3272.18	2.06386	3272.18	0.912288	3272.18	3.99575	3272.18	2.61762
3272.66	4.35121	3272.66	1.55791	3272.66	1.58885	3272.66	2.02441	3272.66	2.06273	3272.66	0.910747	3272.66	4.00027	3272.66	2.62152
3273.14	4.3532	3273.14	1.55416	3273.14	1.58465	3273.14	2.02733	3273.14	2.06028	3273.14	0.908134	3273.14	4.00357	3273.14	2.62575
3273.63	4.3544	3273.63	1.55271	3273.63	1.58058	3273.63	2.03112	3273.63	2.05666	3273.63	0.905871	3273.63	4.00521	3273.63	2.62972
3274.11	4.35442	3274.11	1.55362	3274.11	1.57775	3274.11	2.03532	3274.11	2.05221	3274.11	0.905516	3274.11	4.00573	3274.11	2.63312
3274.59	4.35333	3274.59	1.55627	3274.59	1.57697	3274.59	2.03928	3274.59	2.04735	3274.59	0.908084	3274.59	4.00624	3274.59	2.63599
3275.07	4.35153	3275.07	1.55955	3275.07	1.57857	3275.07	2.04237	3275.07	2.0425	3275.07	0.913609	3275.07	4.0077	3275.07	2.63857
3275.55	4.34956	3275.55	1.56219	3275.55	1.5822	3275.55	2.04406	3275.55	2.03809	3275.55	0.921124	3275.55	4.01038	3275.55	2.64118
3276.04	4.34783	3276.04	1.5632	3276.04	1.58696	3276.04	2.04413	3276.04	2.03446	3276.04	0.929059	3276.04	4.01348	3276.04	2.64395
3276.52	4.34649	3276.52	1.56231	3276.52	1.59163	3276.52	2.04265	3276.52	2.0319	3276.52	0.935843	3276.52	4.01548	3276.52	2.64674
3277	4.34535	3277	1.56	3277	1.59506	3277	2.04001	3277	2.03058	3277	0.940434	3277	4.01476	3277	2.64916
3277.48	4.34403	3277.48	1.55734	3277.48	1.59656	3277.48	2.03677	3277.48	2.03056	3277.48	0.942546	3277.48	4.01035	3277.48	2.65074
3277.97	4.34218	3277.97	1.55556	3277.97	1.59604	3277.97	2.03346	3277.97	2.03176	3277.97	0.942533	3277.97	4.0025	3277.97	2.65118
3278.45	4.33965	3278.45	1.55557	3278.45	1.59402	3278.45	2.03046	3278.45	2.03396	3278.45	0.941051	3278.45	3.99269	3278.45	2.65044
3278.93	4.3366	3278.93	1.55761	3278.93	1.59134	3278.93	2.02792	3278.93	2.03682	3278.93	0.93872	3278.93	3.98317	3278.93	2.64879
3279.41	4.3335	3279.41	1.56122	3279.41	1.58881	3279.41	2.02572	3279.41	2.03998	3279.41	0.935957	3279.41	3.97623	3279.41	2.64669
3279.89	4.33099	3279.89	1.56543	3279.89	1.58686	3279.89	2.02369	3279.89	2.04308	3279.89	0.93304	3279.89	3.97349	3279.89	2.64459
3280.38	4.32965	3280.38	1.56921	3280.38	1.58548	3280.38	2.02167	3280.38	2.04583	3280.38	0.930286	3280.38	3.97541	3280.38	2.64277
3280.86	4.32984	3280.86	1.57174	3280.86	1.5843	3280.86	2.01975	3280.86	2.04806	3280.86	0.928182	3280.86	3.98132	3280.86	2.64129
3281.34	4.3316	3281.34	1.57269	3281.34	1.58283	3281.34	2.01827	3281.34	2.04971	3281.34	0.927324	3281.34	3.98977	3281.34	2.64013
3281.82	4.3346	3281.82	1.5722	3281.82	1.58083	3281.82	2.01774	3281.82	2.05081	3281.82	0.928163	3281.82	3.99907	3281.82	2.63927
3282.3	4.33827	3282.3	1.5707	3282.3	1.57839	3282.3	2.01865	3282.3	2.05146	3282.3	0.930706	3282.3	4.00774	3282.3	2.63885
3282.79	4.34192	3282.79	1.56871	3282.79	1.57598	3282.79	2.02124	3282.79	2.05177	3282.79	0.934349	3282.79	4.01485	3282.79	2.63916
3283.27	4.34499	3283.27	1.56669	3283.27	1.57423	3283.27	2.02534	3283.27	2.05187	3283.27	0.937998	3283.27	4.01996	3283.27	2.64051
3283.75	4.34711	3283.75	1.56496	3283.75	1.5737	3283.75	2.03031	3283.75	2.05184	3283.75	0.940444	3283.75	4.02305	3283.75	2.64302
3284.23	4.34818	3284.23	1.56368	3284.23	1.57464	3284.23	2.0352	3284.23	2.05167	3284.23	0.940856	3284.23	4.02428	3284.23	2.64645
3284.72	4.34836	3284.72	1.56283	3284.72	1.57694	3284.72	2.039	3284.72	2.05127	3284.72	0.939129	3284.72	4.0239	3284.72	2.65017
3285.2	4.34795	3285.2	1.56228	3285.2	1.5802	3285.2	2.04101	3285.2	2.05044	3285.2	0.935925	3285.2	4.02227	3285.2	2.65329
3285.68	4.34726	3285.68	1.56172	3285.68	1.58395	3285.68	2.04103	3285.68	2.04895	3285.68	0.932373	3285.68	4.01985	3285.68	2.65496
3286.16	4.34652	3286.16	1.56072	3286.16	1.58774	3286.16	2.03943	3286.16	2.04666	3286.16	0.929555	3286.16	4.01723	3286.16	2.6547
3286.64	4.3458	3286.64	1.55886	3286.64	1.59126	3286.64	2.03706	3286.64	2.04365	3286.64	0.928052	3286.64	4.01505	3286.64	2.65269
3287.13	4.34507	3287.13	1.5559	3287.13	1.59435	3287.13	2.03488	3287.13	2.04031	3287.13	0.927743	3287.13	4.01384	3287.13	2.64974
3287.61	4.34423	3287.61	1.552	3287.61	1.59684	3287.61	2.03366	3287.61	2.03742	3287.61	0.92795	3287.61	4.01387	3287.61	2.64715
3288.09	4.34318	3288.09	1.54771	3288.09	1.59859	3288.09	2.03373	3288.09	2.03591	3288.09	0.927821	3288.09	4.01499	3288.09	2.64628
3288.57	4.34192	3288.57	1.5439	3288.57	1.5994	3288.57	2.03486	3288.57	2.03667	3288.57	0.926761	3288.57	4.01672	3288.57	2.64811
3289.05	4.34046	3289.05	1.54142	3289.05	1.59915	3289.05	2.03646	3289.05	2.04017	3289.05	0.924681	3289.05	4.0184	3289.05	2.65288
3289.54	4.33882	3289.54	1.5408	3289.54	1.59785	3289.54	2.03783	3289.54	2.04621	3289.54	0.921975	3289.54	4.01938	3289.54	2.65996
3290.02	4.33692	3290.02	1.54201	3290.02	1.59576	3290.02	2.03847	3290.02	2.05386	3290.02	0.919277	3290.02	4.0193	3290.02	2.66798
3290.5	4.33461	3290.5	1.54452	3290.5	1.59332	3290.5	2.03824	3290.5	2.06162	3290.5	0.917128	3290.5	4.01814	3290.5	2.67519
3290.98	4.33168	3290.98	1.54756	3290.98	1.59105	3290.98	2.03743	3290.98	2.06787	3290.98	0.915779	3290.98	4.01626	3290.98	2.67997
3291.47	4.32804	3291.47	1.55051	3291.47	1.58941	3291.47	2.0365	3291.47	2.0713	3291.47	0.915167	3291.47	4.01423	3291.47	2.68131
3291.95	4.32387	3291.95	1.55319	3291.95	1.58869	3291.95	2.03584	3291.95	2.07132	3291.95	0.915075	3291.95	4.01271	3291.95	2.67905
3292.43	4.31968	3292.43	1.55585	3292.43	1.58891	3292.43	2.03558	3292.43	2.06819	3292.43	0.915321	3292.43	4.01225	3292.43	2.67397
3292.91	4.31629	3292.91	1.55895	3292.91	1.58996	3292.91	2.03549	3292.91	2.06285	3292.91	0.915861	3292.91	4.01316	3292.91	2.66748
3293.39	4.31455	3293.39	1.56269	3293.39	1.59161	3293.39	2.03511	3293.39	2.05656	3293.39	0.916736	3293.39	4.01544	3293.39	2.66116
3293.88	4.31509	3293.88	1.56668	3293.88	1.59363	3293.88	2.03405	3293.88	2.05049	3293.88	0.917926	3293.88	4.01881	3293.88	2.6563
3294.36	4.31806	3294.36	1.5699	3294.36	1.59579	3294.36	2.03222	3294.36	2.04536	3294.36	0.919223	3294.36	4.02272	3294.36	2.65348
3294.84	4.32302	3294.84	1.57106	3294.84	1.59786	3294.84	2.02999	3294.84	2.04148	3294.84	0.920222	3294.84	4.02647	3294.84	2.6525
3295.32	4.32906	3295.32	1.56917	3295.32	1.59952	3295.32	2.02808	3295.32	2.03882	3295.32	0.920485	3295.32	4.02941	3295.32	2.65248
3295.8	4.33513	3295.8	1.56415	3295.8	1.60039	3295.8	2.02732	3295.8	2.03736	3295.8	0.919767	3295.8	4.03106	3295.8	2.65234
3296.29	4.34041	3296.29	1.55698	3296.29	1.60012	3296.29	2.02825	3296.29	2.03721	3296.29	0.918177	3296.29	4.03128	3296.29	2.65118
3296.77	4.34459	3296.77	1.54947	3296.77	1.59853	3296.77	2.03092	3296.77	2.0387	3296.77	0.916172	3296.77	4.03031	3296.77	2.64872
3297.25	4.34788	3297.25	1.54355	3297.25	1.59579	3297.25	2.03477	3297.25	2.04214	3297.25	0.914355	3297.25	4.02868	3297.25	2.64536
3297.73	4.35083	3297.73	1.54052	3297.73	1.59246	3297.73	2.03884	3297.73	2.04751	3297.73	0.91318	3297.73	4.02702	3297.73	2.64204
3298.22	4.3539	3298.22	1.54044	3298.22	1.58938	3298.22	2.04212	3298.22	2.05432	3298.22	0.912739	3298.22	4.0258	3298.22	2.63983
3298.7	4.35713	3298.7	1.54222	3298.7	1.58746	3298.7	2.04393	3298.7	2.06158	3298.7	0.91275	3298.7	4.0251	3298.7	2.63954
3299.18	4.35998	3299.18	1.54409	3299.18	1.58735	3299.18	2.04411	3299.18	2.06805	3299.18	0.912771	3299.18	4.02461	3299.18	2.64138
3299.66	4.3615	3299.66	1.54446	3299.66	1.58918	3299.66	2.04299	3299.66	2.07271	3299.66	0.912513	3299.66	4.02373	3299.66	2.64489
3300.14	4.36075	3300.14	1.54263	3300.14	1.59254	3300.14	2.04117	3300.14	2.07509	3300.14	0.912084	3300.14	4.02184	3300.14	2.64912
3300.62	4.35732	3300.62	1.53905	3300.62	1.59656	3300.62	2.03922	3300.62	2.07548	3300.62	0.912006	3300.62	4.01869	3300.62	2.65294
3301.11	4.35165	3301.11	1.53508	3301.11	1.60025	3301.11	2.03739	3301.11	2.07479	3301.11	0.912968	3301.11	4.0145	3301.11	2.65545
3301.59	4.34505	3301.59	1.53222	3301.59	1.60281	3301.59	2.03557	3301.59	2.07415	3301.59	0.915443	3301.59	4.01004	3301.59	2.6562
3302.07	4.33932	3302.07	1.53141	3302.07	1.60387	3302.07	2.03345	3302.07	2.07442	3302.07	0.919374	3302.07	4.00632	3302.07	2.65534
3302.55	4.33615	3302.55	1.53256	3302.55	1.60349	3302.55	2.03073	3302.55	2.07588	3302.55	0.924102	3302.55	4.00431	3302.55	2.65346
3303.04	4.33645	3303.04	1.53462	3303.04	1.60209	3303.04	2.02739	3303.04	2.07813	3303.04	0.928596	3303.04	4.00458	3303.04	2.65143
3303.52	4.34004	3303.52	1.53616	3303.52	1.60011	3303.52	2.02371	3303.52	2.08032	3303.52	0.93188	3303.52	4.00715	3303.52	2.65015
3304	4.34568	3304	1.53611	3304	1.59787	3304	2.02022	3304	2.08153	3304	0.933443	3304	4.0115	3304	2.65029
3304.48	4.35154	3304.48	1.53428	3304.48	1.59545	3304.48	2.01747	3304.48	2.08115	3304.48	0.933425	3304.48	4.0168	3304.48	2.65223
3304.96	4.35586	3304.96	1.53149	3304.96	1.59279	3304.96	2.01576	3304.96	2.07906	3304.96	0.932481	3304.96	4.02223	3304.96	2.65593
3305.45	4.35757	3305.45	1.52917	3305.45	1.58986	3305.45	2.01511	3305.45	2.07555	3305.45	0.931409	3305.45	4.02711	3305.45	2.661
3305.93	4.35659	3305.93	1.52872	3305.93	1.58684	3305.93	2.01532	3305.93	2.07113	3305.93	0.930729	3305.93	4.03109	3305.93	2.66674
3306.41	4.35375	3306.41	1.53083	3306.41	1.58416	3306.41	2.01617	3306.41	2.06624	3306.41	0.93045	3306.41	4.03405	3306.41	2.6723
3306.89	4.35034	3306.89	1.53521	3306.89	1.58234	3306.89	2.01766	3306.89	2.06114	3306.89	0.93013	3306.89	4.03601	3306.89	2.67681
3307.38	4.34756	3307.38	1.54072	3307.38	1.58184	3307.38	2.02003	3307.38	2.05595	3307.38	0.929188	3307.38	4.03709	3307.38	2.67963
3307.86	4.34602	3307.86	1.54582	3307.86	1.58275	3307.86	2.0236	3307.86	2.0508	3307.86	0.92729	3307.86	4.03742	3307.86	2.68046
3308.34	4.34563	3308.34	1.54916	3308.34	1.5847	3308.34	2.02853	3308.34	2.04595	3308.34	0.924584	3308.34	4.03723	3308.34	2.67943
3308.82	4.3457	3308.82	1.55001	3308.82	1.58699	3308.82	2.03447	3308.82	2.04188	3308.82	0.921663	3308.82	4.03682	3308.82	2.67704
3309.3	4.34532	3309.3	1.54837	3309.3	1.58879	3309.3	2.04049	3309.3	2.03908	3309.3	0.91926	3309.3	4.03655	3309.3	2.67397
3309.79	4.34385	3309.79	1.54487	3309.79	1.58951	3309.79	2.04527	3309.79	2.03782	3309.79	0.917852	3309.79	4.03668	3309.79	2.6709
3310.27	4.34112	3310.27	1.54043	3310.27	1.58899	3310.27	2.0475	3310.27	2.03799	3310.27	0.917392	3310.27	4.03726	3310.27	2.66832
3310.75	4.33758	3310.75	1.536	3310.75	1.5876	3310.75	2.04646	3310.75	2.03903	3310.75	0.917316	3310.75	4.03809	3310.75	2.66646
3311.23	4.33401	3311.23	1.53239	3311.23	1.58596	3311.23	2.04237	3311.23	2.0402	3311.23	0.916822	3311.23	4.03873	3311.23	2.66538
3311.71	4.33127	3311.71	1.53023	3311.71	1.58472	3311.71	2.03646	3311.71	2.04088	3311.71	0.915295	3311.71	4.03872	3311.71	2.66505
3312.2	4.32998	3312.2	1.52992	3312.2	1.58423	3312.2	2.03063	3312.2	2.04094	3312.2	0.912631	3312.2	4.03784	3312.2	2.66547
3312.68	4.3303	3312.68	1.53161	3312.68	1.58442	3312.68	2.02683	3312.68	2.04088	3312.68	0.909325	3312.68	4.0362	3312.68	2.66668
3313.16	4.33196	3313.16	1.53513	3313.16	1.58489	3313.16	2.02643	3313.16	2.04163	3313.16	0.906262	3313.16	4.03428	3313.16	2.66859
3313.64	4.33439	3313.64	1.53992	3313.64	1.58513	3313.64	2.02971	3313.64	2.04411	3313.64	0.904324	3313.64	4.03263	3313.64	2.67092
3314.12	4.33694	3314.12	1.54511	3314.12	1.58491	3314.12	2.0358	3314.12	2.0488	3314.12	0.904021	3314.12	4.03162	3314.12	2.6731
3314.61	4.33912	3314.61	1.5497	3314.61	1.58435	3314.61	2.04299	3314.61	2.05535	3314.61	0.905311	3314.61	4.03116	3314.61	2.67438
3315.09	4.34068	3315.09	1.55287	3315.09	1.58401	3315.09	2.04935	3315.09	2.06262	3315.09	0.907684	3315.09	4.0307	3315.09	2.67408
3315.57	4.34165	3315.57	1.55427	3315.57	1.58456	3315.57	2.05324	3315.57	2.06901	3315.57	0.910442	3315.57	4.02944	3315.57	2.6719
3316.05	4.34225	3316.05	1.55413	3316.05	1.58649	3316.05	2.05386	3316.05	2.07308	3316.05	0.913013	3316.05	4.02678	3316.05	2.66814
3316.53	4.34275	3316.53	1.55312	3316.53	1.58984	3316.53	2.05129	3316.53	2.07405	3316.53	0.915149	3316.53	4.0226	3316.53	2.66369
3317.02	4.34335	3317.02	1.55206	3317.02	1.59412	3317.02	2.04636	3317.02	2.0721	3317.02	0.916913	3317.02	4.01746	3317.02	2.65975
3317.5	4.34405	3317.5	1.55155	3317.5	1.59842	3317.5	2.0403	3317.5	2.0683	3317.5	0.918498	3317.5	4.01239	3317.5	2.65737
3317.98	4.34461	3317.98	1.55175	3317.98	1.60177	3317.98	2.03436	3317.98	2.0642	3317.98	0.919994	3317.98	4.00845	3317.98	2.65704
3318.46	4.34467	3318.46	1.55233	3318.46	1.60346	3318.46	2.02953	3318.46	2.06122	3318.46	0.921242	3318.46	4.00631	3318.46	2.65853
3318.95	4.34383	3318.95	1.55276	3318.95	1.60325	3318.95	2.02641	3318.95	2.06016	3318.95	0.921847	3318.95	4.00591	3318.95	2.66099
3319.43	4.34185	3319.43	1.5526	3319.43	1.60136	3319.43	2.02517	3319.43	2.06103	3319.43	0.921338	3319.43	4.00651	3319.43	2.66334
3319.91	4.33883	3319.91	1.55174	3319.91	1.59827	3319.91	2.0256	3319.91	2.06308	3319.91	0.919384	3319.91	4.00711	3319.91	2.66473
3320.39	4.33524	3320.39	1.55046	3320.39	1.59452	3320.39	2.02717	3320.39	2.06522	3320.39	0.915966	3320.39	4.00686	3320.39	2.66492
3320.88	4.33185	3320.88	1.54922	3320.88	1.59052	3320.88	2.02912	3320.88	2.06643	3320.88	0.911414	3320.88	4.00551	3320.88	2.66427
3321.36	4.32955	3321.36	1.54845	3321.36	1.5865	3321.36	2.03059	3321.36	2.06611	3321.36	0.906334	3321.36	4.00348	3321.36	2.66355
3321.84	4.32901	3321.84	1.54832	3321.84	1.5827	3321.84	2.03073	3321.84	2.06422	3321.84	0.90145	3321.84	4.00157	3321.84	2.66354
3322.32	4.3305	3322.32	1.54877	3322.32	1.57947	3322.32	2.02899	3322.32	2.06119	3322.32	0.897464	3322.32	4.00054	3322.32	2.66469
3322.8	4.33371	3322.8	1.54964	3322.8	1.57735	3322.8	2.02524	3322.8	2.05767	3322.8	0.894959	3322.8	4.00072	3322.8	2.66703
3323.28	4.33786	3323.28	1.55089	3323.28	1.577	3323.28	2.01987	3323.28	2.05433	3323.28	0.894348	3323.28	4.00189	3323.28	2.67026
3323.77	4.34194	3323.77	1.55274	3323.77	1.57885	3323.77	2.01369	3323.77	2.05163	3323.77	0.895852	3323.77	4.00342	3323.77	2.67404
3324.25	4.34508	3324.25	1.55544	3324.25	1.58283	3324.25	2.00771	3324.25	2.04977	3324.25	0.899455	3324.25	4.00475	3324.25	2.67811
3324.73	4.34682	3324.73	1.55909	3324.73	1.58813	3324.73	2.00281	3324.73	2.04875	3324.73	0.90487	3324.73	4.00568	3324.73	2.68236
3325.21	4.34729	3325.21	1.56327	3325.21	1.5934	3325.21	1.99946	3325.21	2.04848	3325.21	0.911514	3325.21	4.00659	3325.21	2.68662
3325.7	4.34705	3325.7	1.56699	3325.7	1.59704	3325.7	1.99766	3325.7	2.04885	3325.7	0.918563	3325.7	4.00816	3325.7	2.69049
3326.18	4.34687	3326.18	1.56892	3326.18	1.59782	3326.18	1.997	3326.18	2.04979	3326.18	0.925098	3326.18	4.01094	3326.18	2.69324
3326.66	4.34736	3326.66	1.56795	3326.66	1.59536	3326.66	1.99693	3326.66	2.05131	3326.66	0.930311	3326.66	4.01494	3326.66	2.69398
3327.14	4.3487	3327.14	1.56369	3327.14	1.59037	3327.14	1.99704	3327.14	2.05349	3327.14	0.933711	3327.14	4.01943	3327.14	2.6921
3327.62	4.35057	3327.62	1.55689	3327.62	1.58441	3327.62	1.99721	3327.62	2.05637	3327.62	0.935239	3327.62	4.02313	3327.62	2.68773
3328.11	4.35233	3328.11	1.54922	3328.11	1.57946	3328.11	1.99763	3328.11	2.05993	3328.11	0.935254	3328.11	4.02479	3328.11	2.6819
3328.59	4.35326	3328.59	1.54279	3328.59	1.57716	3328.59	1.99862	3328.59	2.06402	3328.59	0.934383	3328.59	4.02376	3328.59	2.67638
3329.07	4.35291	3329.07	1.53929	3329.07	1.5783	3329.07	2.00035	3329.07	2.06833	3329.07	0.933299	3329.07	4.02035	3329.07	2.6731
3329.55	4.35128	3329.55	1.53934	3329.55	1.58265	3329.55	2.00272	3329.55	2.07237	3329.55	0.93252	3329.55	4.01581	3329.55	2.67333
3330.03	4.34883	3330.03	1.54227	3330.03	1.58908	3330.03	2.0053	3330.03	2.07557	3330.03	0.932293	3330.03	4.01179	3330.03	2.67713
3330.52	4.34633	3330.52	1.54646	3330.52	1.59609	3330.52	2.00753	3330.52	2.07738	3330.52	0.932585	3330.52	4.00973	3330.52	2.68325
3331	4.34457	3331	1.55007	3331	1.60235	3331	2.00896	3331	2.07748	3331	0.933162	3331	4.01019	3331	2.6896
3331.48	4.34409	3331.48	1.55184	3331.48	1.60708	3331.48	2.00954	3331.48	2.07587	3331.48	0.9337	3331.48	4.01275	3331.48	2.69403
3331.96	4.34508	3331.96	1.55163	3331.96	1.61017	3331.96	2.00962	3331.96	2.07297	3331.96	0.933888	3331.96	4.01619	3331.96	2.69524
3332.45	4.34725	3332.45	1.55038	3332.45	1.61195	3332.45	2.00987	3332.45	2.06949	3332.45	0.933496	3332.45	4.01907	3332.45	2.69323
3332.93	4.35004	3332.93	1.54958	3332.93	1.61287	3332.93	2.01097	3332.93	2.0663	3332.93	0.932418	3332.93	4.02036	3332.93	2.68916
3333.41	4.35269	3333.41	1.55051	3333.41	1.61315	3333.41	2.01331	3333.41	2.06414	3333.41	0.9307	3333.41	4.01977	3333.41	2.68469
3333.89	4.35449	3333.89	1.55363	3333.89	1.61268	3333.89	2.0168	3333.89	2.06343	3333.89	0.928543	3333.89	4.01775	3333.89	2.68117
3334.37	4.3549	3334.37	1.55835	3334.37	1.61109	3334.37	2.02089	3334.37	2.06418	3334.37	0.926277	3334.37	4.01509	3334.37	2.67898
3334.86	4.35368	3334.86	1.5633	3334.86	1.60802	3334.86	2.02476	3334.86	2.06601	3334.86	0.924263	3334.86	4.01247	3334.86	2.67751
3335.34	4.35091	3335.34	1.56698	3335.34	1.60337	3335.34	2.02765	3335.34	2.06833	3335.34	0.922758	3335.34	4.01006	3335.34	2.67554
3335.82	4.34703	3335.82	1.56834	3335.82	1.59743	3335.82	2.02906	3335.82	2.07054	3335.82	0.921767	3335.82	4.00754	3335.82	2.67207
3336.3	4.3427	3336.3	1.56714	3336.3	1.59086	3336.3	2.02892	3336.3	2.07218	3336.3	0.92097	3336.3	4.0043	3336.3	2.66699
3336.78	4.33873	3336.78	1.56393	3336.78	1.5845	3336.78	2.02745	3336.78	2.07302	3336.78	0.919793	3336.78	3.99989	3336.78	2.66127
3337.27	4.33581	3337.27	1.55966	3337.27	1.57911	3337.27	2.02503	3337.27	2.07298	3337.27	0.917623	3337.27	3.99435	3337.27	2.65664
3337.75	4.3344	3337.75	1.55514	3337.75	1.57522	3337.75	2.02203	3337.75	2.07212	3337.75	0.914107	3337.75	3.98832	3337.75	2.65488
3338.23	4.33451	3338.23	1.55082	3338.23	1.57303	3338.23	2.01866	3338.23	2.07051	3338.23	0.9094	3338.23	3.98285	3338.23	2.65698
3338.71	4.3358	3338.71	1.54663	3338.71	1.57249	3338.71	2.01507	3338.71	2.06831	3338.71	0.904227	3338.71	3.97906	3338.71	2.66276
3339.2	4.3376	3339.2	1.54231	3339.2	1.57337	3339.2	2.01144	3339.2	2.06575	3339.2	0.899705	3339.2	3.97775	3339.2	2.67089
3339.68	4.33922	3339.68	1.5377	3339.68	1.57533	3339.68	2.00809	3339.68	2.06324	3339.68	0.896969	3339.68	3.97916	3339.68	2.67944
3340.16	4.34012	3340.16	1.533	3340.16	1.57799	3340.16	2.00553	3340.16	2.06132	3340.16	0.896737	3340.16	3.98297	3340.16	2.68666
3340.64	4.34012	3340.64	1.52874	3340.64	1.581	3340.64	2.00423	3340.64	2.06054	3340.64	0.899032	3340.64	3.98845	3340.64	2.69147
3341.12	4.33936	3341.12	1.52561	3341.12	1.58401	3341.12	2.00449	3341.12	2.06125	3341.12	0.903161	3341.12	3.99469	3341.12	2.69373
3341.61	4.33824	3341.61	1.52406	3341.61	1.58682	3341.61	2.00615	3341.61	2.06342	3341.61	0.907996	3341.61	4.0008	3341.61	2.694
3342.09	4.33718	3342.09	1.52418	3342.09	1.58937	3342.09	2.00854	3342.09	2.06652	3342.09	0.9124	3342.09	4.006	3342.09	2.69309
3342.57	4.3365	3342.57	1.52558	3342.57	1.59181	3342.57	2.01065	3342.57	2.0696	3342.57	0.915638	3342.57	4.00967	3342.57	2.6917
3343.05	4.33635	3343.05	1.52768	3343.05	1.59439	3343.05	2.01141	3343.05	2.0716	3343.05	0.917573	3343.05	4.01138	3343.05	2.69022
3343.53	4.33678	3343.53	1.52994	3343.53	1.5973	3343.53	2.01016	3343.53	2.07166	3343.53	0.918583	3343.53	4.01096	3343.53	2.68882
3344.02	4.33783	3344.02	1.53212	3344.02	1.6005	3344.02	2.0069	3344.02	2.06944	3344.02	0.919282	3344.02	4.00855	3344.02	2.68769
3344.5	4.33957	3344.5	1.53435	3344.5	1.60361	3344.5	2.00245	3344.5	2.06527	3344.5	0.92019	3344.5	4.00466	3344.5	2.68715
3344.98	4.34213	3344.98	1.53698	3344.98	1.60593	3344.98	1.99819	3344.98	2.06005	3344.98	0.921543	3344.98	4.00003	3344.98	2.68761
3345.46	4.3455	3345.46	1.54035	3345.46	1.60671	3345.46	1.99564	3345.46	2.05493	3345.46	0.923303	3345.46	3.99553	3345.46	2.68932
3345.95	4.34934	3345.95	1.54458	3345.95	1.60549	3345.95	1.99596	3345.95	2.05092	3345.95	0.925341	3345.95	3.99186	3345.95	2.69209
3346.43	4.35294	3346.43	1.54946	3346.43	1.60237	3346.43	1.99953	3346.43	2.04862	3346.43	0.927635	3346.43	3.98938	3346.43	2.69515
3346.91	4.35524	3346.91	1.55456	3346.91	1.59813	3346.91	2.00579	3346.91	2.04802	3346.91	0.930335	3346.91	3.98806	3346.91	2.69735
3347.39	4.35516	3347.39	1.55937	3347.39	1.59405	3347.39	2.01341	3347.39	2.04866	3347.39	0.93365	3347.39	3.98755	3347.39	2.69759
3347.87	4.35196	3347.87	1.56351	3347.87	1.59147	3347.87	2.02067	3347.87	2.04984	3347.87	0.937595	3347.87	3.98746	3347.87	2.69532
3348.36	4.34563	3348.36	1.56685	3348.36	1.59132	3348.36	2.02596	3348.36	2.05089	3348.36	0.941787	3348.36	3.98749	3348.36	2.69086
3348.84	4.33698	3348.84	1.56947	3348.84	1.59378	3348.84	2.02819	3348.84	2.05145	3348.84	0.945447	3348.84	3.9876	3348.84	2.68539
3349.32	4.32752	3349.32	1.57157	3349.32	1.59822	3349.32	2.02701	3349.32	2.05142	3349.32	0.947659	3349.32	3.98787	3349.32	2.68053
3349.8	4.319	3349.8	1.57337	3349.8	1.60342	3349.8	2.0228	3349.8	2.05093	3349.8	0.947806	3349.8	3.9884	3349.8	2.67776
3350.28	4.31291	3350.28	1.57503	3350.28	1.60811	3350.28	2.01643	3350.28	2.05015	3350.28	0.945954	3350.28	3.98909	3350.28	2.67786
3350.77	4.31008	3350.77	1.57663	3350.77	1.61138	3350.77	2.00897	3350.77	2.04919	3350.77	0.942969	3350.77	3.98962	3350.77	2.68064
3351.25	4.31043	3351.25	1.57818	3351.25	1.61294	3351.25	2.00151	3351.25	2.04806	3351.25	0.94024	3351.25	3.9896	3351.25	2.68512
3351.73	4.31321	3351.73	1.57962	3351.73	1.6131	3351.73	1.99496	3351.73	2.04675	3351.73	0.939086	3351.73	3.98878	3351.73	2.68993
3352.21	4.31729	3352.21	1.58079	3352.21	1.61249	3352.21	1.99007	3352.21	2.04536	3352.21	0.940115	3352.21	3.98727	3352.21	2.69382
3352.7	4.3216	3352.7	1.58143	3352.7	1.61164	3352.7	1.98743	3352.7	2.04421	3352.7	0.942833	3352.7	3.98554	3352.7	2.69609
3353.18	4.32547	3353.18	1.58125	3353.18	1.61075	3353.18	1.98748	3353.18	2.04376	3353.18	0.945722	3353.18	3.98425	3353.18	2.69666
3353.66	4.32867	3353.66	1.57999	3353.66	1.60958	3353.66	1.99037	3353.66	2.04449	3353.66	0.946802	3353.66	3.98394	3353.66	2.69595
3354.14	4.33128	3354.14	1.57764	3354.14	1.60767	3354.14	1.99587	3354.14	2.04666	3354.14	0.944461	3354.14	3.98469	3354.14	2.69458
3354.62	4.33347	3354.62	1.57452	3354.62	1.60459	3354.62	2.00321	3354.62	2.05022	3354.62	0.938181	3354.62	3.98606	3354.62	2.69312
3355.11	4.33527	3355.11	1.57131	3355.11	1.60023	3355.11	2.01112	3355.11	2.05469	3355.11	0.928856	3355.11	3.98721	3355.11	2.69199
3355.59	4.33653	3355.59	1.56885	3355.59	1.59488	3355.59	2.01807	3355.59	2.05933	3355.59	0.918531	3355.59	3.98728	3355.59	2.69141
3356.07	4.33697	3356.07	1.56783	3356.07	1.58917	3356.07	2.02264	3356.07	2.06337	3356.07	0.909676	3356.07	3.98582	3356.07	2.69149
3356.55	4.33635	3356.55	1.56851	3356.55	1.58385	3356.55	2.024	3356.55	2.06625	3356.55	0.904297	3356.55	3.98301	3356.55	2.69232
3357.03	4.33466	3357.03	1.57045	3357.03	1.57958	3357.03	2.02221	3357.03	2.0678	3357.03	0.903268	3357.03	3.97958	3357.03	2.69387
3357.52	4.33215	3357.52	1.57266	3357.52	1.57681	3357.52	2.01826	3357.52	2.0682	3357.52	0.906116	3357.52	3.97651	3357.52	2.69602
3358	4.32926	3358	1.57389	3358	1.57578	3358	2.0138	3358	2.06787	3358	0.911336	3358	3.97457	3358	2.69842
3358.48	4.32647	3358.48	1.57312	3358.48	1.57655	3358.48	2.0105	3358.48	2.06724	3358.48	0.91704	3358.48	3.97397	3358.48	2.70059
3358.96	4.32414	3358.96	1.57001	3358.96	1.57905	3358.96	2.00953	3358.96	2.06654	3358.96	0.921651	3358.96	3.9744	3358.96	2.702
3359.45	4.32243	3359.45	1.56504	3359.45	1.58305	3359.45	2.01106	3359.45	2.06576	3359.45	0.924355	3359.45	3.97519	3359.45	2.70223
3359.93	4.32137	3359.93	1.55936	3359.93	1.58809	3359.93	2.01422	3359.93	2.06474	3359.93	0.925173	3359.93	3.97582	3359.93	2.70106
3360.41	4.32085	3360.41	1.55434	3360.41	1.59344	3360.41	2.01748	3360.41	2.06333	3360.41	0.924701	3360.41	3.97616	3360.41	2.69846
3360.89	4.32085	3360.89	1.55106	3360.89	1.59817	3360.89	2.01925	3360.89	2.06157	3360.89	0.92371	3360.89	3.97662	3360.89	2.69452
3361.37	4.32137	3361.37	1.54995	3361.37	1.60139	3361.37	2.01855	3361.37	2.05974	3361.37	0.922811	3361.37	3.97789	3361.37	2.68929
3361.86	4.32247	3361.86	1.55068	3361.86	1.60251	3361.86	2.01535	3361.86	2.05832	3361.86	0.922326	3361.86	3.98048	3361.86	2.68277
3362.34	4.32413	3362.34	1.55245	3362.34	1.60159	3362.34	2.0106	3362.34	2.05774	3362.34	0.92236	3362.34	3.98441	3362.34	2.67504
3362.82	4.32625	3362.82	1.55442	3362.82	1.59929	3362.82	2.00577	3362.82	2.05823	3362.82	0.922968	3362.82	3.98903	3362.82	2.66639
3363.3	4.32858	3363.3	1.55611	3363.3	1.59681	3363.3	2.00225	3363.3	2.05964	3363.3	0.924268	3363.3	3.99327	3363.3	2.65754
3363.78	4.33078	3363.78	1.55762	3363.78	1.59535	3363.78	2.00082	3363.78	2.06155	3363.78	0.926418	3363.78	3.99614	3363.78	2.64963
3364.27	4.33255	3364.27	1.55948	3364.27	1.59577	3364.27	2.00138	3364.27	2.06341	3364.27	0.929469	3364.27	3.99718	3364.27	2.64403
3364.75	4.33369	3364.75	1.5623	3364.75	1.59821	3364.75	2.00313	3364.75	2.06482	3364.75	0.933191	3364.75	3.99678	3364.75	2.64191
3365.23	4.33418	3365.23	1.56638	3365.23	1.6021	3365.23	2.00506	3365.23	2.06575	3365.23	0.937012	3365.23	3.99604	3365.23	2.6438
3365.71	4.33413	3365.71	1.57139	3365.71	1.6064	3365.71	2.00639	3365.71	2.06656	3365.71	0.940122	3365.71	3.99627	3365.71	2.64931
3366.19	4.33377	3366.19	1.57649	3366.19	1.61002	3366.19	2.00698	3366.19	2.06781	3366.19	0.941734	3366.19	3.99837	3366.19	2.65716
3366.68	4.33333	3366.68	1.58056	3366.68	1.6122	3366.68	2.0072	3366.68	2.07002	3366.68	0.941389	3366.68	4.00241	3366.68	2.66552
3367.16	4.333	3367.16	1.58268	3367.16	1.61275	3367.16	2.00768	3367.16	2.07333	3367.16	0.939146	3367.16	4.00748	3367.16	2.67253
3367.64	4.33296	3367.64	1.58246	3367.64	1.61195	3367.64	2.00872	3367.64	2.07732	3367.64	0.935584	3367.64	4.01201	3367.64	2.67693
3368.12	4.33335	3368.12	1.58025	3368.12	1.6103	3368.12	2.01003	3368.12	2.08112	3368.12	0.931589	3368.12	4.0144	3368.12	2.67829
3368.61	4.33423	3368.61	1.57692	3368.61	1.60827	3368.61	2.01064	3368.61	2.08369	3368.61	0.928049	3368.61	4.01362	3368.61	2.67706
3369.09	4.33562	3369.09	1.57356	3369.09	1.6061	3369.09	2.00924	3369.09	2.08417	3369.09	0.925557	3369.09	4.0096	3369.09	2.67432
3369.57	4.33742	3369.57	1.57103	3369.57	1.60392	3369.57	2.00481	3369.57	2.08226	3369.57	0.924274	3369.57	4.00325	3369.57	2.67132
3370.05	4.33941	3370.05	1.56976	3370.05	1.6018	3370.05	1.99709	3370.05	2.07838	3370.05	0.923955	3370.05	3.99607	3370.05	2.66911
3370.53	4.3413	3370.53	1.56962	3370.53	1.59997	3370.53	1.98691	3370.53	2.07355	3370.53	0.924127	3370.53	3.98971	3370.53	2.66837
3371.02	4.34278	3371.02	1.57019	3371.02	1.59878	3371.02	1.97599	3371.02	2.069	3371.02	0.924297	3371.02	3.9854	3371.02	2.66931
3371.5	4.34366	3371.5	1.57102	3371.5	1.59856	3371.5	1.96643	3371.5	2.06579	3371.5	0.924104	3371.5	3.98369	3371.5	2.6718
3371.98	4.34392	3371.98	1.57194	3371.98	1.59928	3371.98	1.9601	3371.98	2.06442	3371.98	0.923368	3371.98	3.98449	3371.98	2.67548
3372.46	4.34369	3372.46	1.57312	3372.46	1.60046	3372.46	1.95806	3372.46	2.06465	3372.46	0.922054	3372.46	3.9872	3372.46	2.67985
3372.94	4.34322	3372.94	1.57505	3372.94	1.6011	3372.94	1.96033	3372.94	2.06562	3372.94	0.920215	3372.94	3.99105	3372.94	2.68423
3373.43	4.34272	3373.43	1.57822	3373.43	1.60008	3373.43	1.96608	3373.43	2.06616	3373.43	0.917969	3373.43	3.99525	3373.43	2.68786
3373.91	4.34235	3373.91	1.58287	3373.91	1.59658	3373.91	1.97401	3373.91	2.06519	3373.91	0.915534	3373.91	3.99916	3373.91	2.68994
3374.39	4.34214	3374.39	1.58871	3374.39	1.59057	3374.39	1.98283	3374.39	2.0621	3374.39	0.913286	3374.39	4.00229	3374.39	2.68985
3374.87	4.34215	3374.87	1.59494	3374.87	1.58294	3374.87	1.99159	3374.87	2.05694	3374.87	0.911763	3374.87	4.00427	3374.87	2.68735
3375.36	4.34248	3375.36	1.60042	3375.36	1.57532	3375.36	1.99979	3375.36	2.05041	3375.36	0.91157	3375.36	4.00495	3375.36	2.6827
3375.84	4.34335	3375.84	1.60403	3375.84	1.56951	3375.84	2.00722	3375.84	2.04359	3375.84	0.913175	3375.84	4.00436	3375.84	2.67673
3376.32	4.34506	3376.32	1.60499	3376.32	1.56688	3376.32	2.01379	3376.32	2.03769	3376.32	0.916669	3376.32	4.00285	3376.32	2.67062
3376.8	4.34776	3376.8	1.60317	3376.8	1.56786	3376.8	2.0193	3376.8	2.03369	3376.8	0.921588	3376.8	4.00096	3376.8	2.66563
3377.28	4.35126	3377.28	1.59915	3377.28	1.57184	3377.28	2.02343	3377.28	2.03213	3377.28	0.926915	3377.28	3.99935	3377.28	2.66274
3377.76	4.35494	3377.76	1.59406	3377.76	1.57742	3377.76	2.02584	3377.76	2.033	3377.76	0.931292	3377.76	3.9986	3377.76	2.66245
3378.25	4.35779	3378.25	1.58925	3378.25	1.58299	3378.25	2.02633	3378.25	2.03586	3378.25	0.933399	3378.25	3.99898	3378.25	2.66466
3378.73	4.35869	3378.73	1.58593	3378.73	1.58727	3378.73	2.02494	3378.73	2.03998	3378.73	0.932372	3378.73	4.00035	3378.73	2.66879
3379.21	4.35679	3379.21	1.58479	3379.21	1.58967	3379.21	2.02199	3379.21	2.04459	3379.21	0.928109	3379.21	4.00229	3379.21	2.67394
3379.69	4.35193	3379.69	1.58589	3379.69	1.59033	3379.69	2.01798	3379.69	2.0491	3379.69	0.921326	3379.69	4.00425	3379.69	2.6791
3380.18	4.34476	3380.18	1.58868	3380.18	1.58986	3380.18	2.01347	3380.18	2.05319	3380.18	0.913351	3380.18	4.00584	3380.18	2.68329
3380.66	4.33666	3380.66	1.59222	3380.66	1.58897	3380.66	2.00895	3380.66	2.05683	3380.66	0.905732	3380.66	4.00708	3380.66	2.68576
3381.14	4.32936	3381.14	1.59556	3381.14	1.58818	3381.14	2.00477	3381.14	2.06018	3381.14	0.899783	3381.14	4.00835	3381.14	2.68608
3381.62	4.32438	3381.62	1.59799	3381.62	1.58769	3381.62	2.00121	3381.62	2.0634	3381.62	0.896254	3381.62	4.01026	3381.62	2.68425
3382.1	4.32258	3382.1	1.59923	3382.1	1.58745	3382.1	1.99844	3382.1	2.06651	3382.1	0.895224	3382.1	4.01335	3382.1	2.6808
3382.59	4.32392	3382.59	1.59943	3382.59	1.58736	3382.59	1.99659	3382.59	2.06932	3382.59	0.896233	3382.59	4.01778	3382.59	2.67678
3383.07	4.32754	3383.07	1.59902	3383.07	1.58733	3383.07	1.99572	3383.07	2.07143	3383.07	0.898575	3383.07	4.02314	3383.07	2.67352
3383.55	4.33209	3383.55	1.59848	3383.55	1.58739	3383.55	1.99577	3383.55	2.07242	3383.55	0.901613	3383.55	4.02851	3383.55	2.67237
3384.03	4.33617	3384.03	1.59816	3384.03	1.58755	3384.03	1.99659	3384.03	2.07206	3384.03	0.904974	3384.03	4.03275	3384.03	2.67422
3384.51	4.33871	3384.51	1.59813	3384.51	1.58775	3384.51	1.99803	3384.51	2.07039	3384.51	0.908567	3384.51	4.03485	3384.51	2.67918
3385	4.33919	3385	1.59824	3385	1.58782	3385	2	3385	2.06783	3385	0.912431	3385	4.0343	3385	2.68643
3385.48	4.33759	3385.48	1.59824	3385.48	1.58753	3385.48	2.00253	3385.48	2.06501	3385.48	0.916519	3385.48	4.0313	3385.48	2.69441
3385.96	4.33423	3385.96	1.59791	3385.96	1.58677	3385.96	2.00575	3385.96	2.06254	3385.96	0.920537	3385.96	4.02666	3385.96	2.70136
3386.44	4.32963	3386.44	1.59719	3386.44	1.58561	3386.44	2.00976	3386.44	2.06074	3386.44	0.923926	3386.44	4.02155	3386.44	2.70586
3386.93	4.32429	3386.93	1.59627	3386.93	1.58431	3386.93	2.0144	3386.93	2.05957	3386.93	0.926016	3386.93	4.01711	3386.93	2.70729
3387.41	4.31874	3387.41	1.59547	3387.41	1.58321	3387.41	2.01911	3387.41	2.05864	3387.41	0.926268	3387.41	4.01405	3387.41	2.70605
3387.89	4.31352	3387.89	1.59519	3387.89	1.5825	3387.89	2.02296	3387.89	2.05745	3387.89	0.924527	3387.89	4.0125	3387.89	2.70329
3388.37	4.3092	3388.37	1.59574	3388.37	1.58213	3388.37	2.02489	3388.37	2.05573	3388.37	0.921137	3388.37	4.012	3388.37	2.70042
3388.85	4.30633	3388.85	1.59723	3388.85	1.58181	3388.85	2.02413	3388.85	2.05366	3388.85	0.916894	3388.85	4.01178	3388.85	2.69857
3389.34	4.30525	3389.34	1.59949	3389.34	1.58118	3389.34	2.02054	3389.34	2.05187	3389.34	0.912822	3389.34	4.01109	3389.34	2.69822
3389.82	4.30602	3389.82	1.60206	3389.82	1.58003	3389.82	2.01488	3389.82	2.05131	3389.82	0.909871	3389.82	4.00946	3389.82	2.69913
3390.3	4.30824	3390.3	1.60433	3390.3	1.57845	3390.3	2.00862	3390.3	2.05275	3390.3	0.908647	3390.3	4.00688	3390.3	2.70062
3390.78	4.31117	3390.78	1.60559	3390.78	1.57682	3390.78	2.00355	3390.78	2.05647	3390.78	0.909264	3390.78	4.00376	3390.78	2.70199
3391.26	4.31391	3391.26	1.60532	3391.26	1.57557	3391.26	2.00112	3391.26	2.06197	3391.26	0.911361	3391.26	4.00073	3391.26	2.70292
3391.75	4.31563	3391.75	1.6033	3391.75	1.57493	3391.75	2.00195	3391.75	2.06804	3391.75	0.914257	3391.75	3.99834	3391.75	2.7036
3392.23	4.31587	3392.23	1.59981	3392.23	1.57469	3392.23	2.00565	3392.23	2.07316	3392.23	0.917172	3392.23	3.99694	3392.23	2.70463
3392.71	4.31462	3392.71	1.59559	3392.71	1.57432	3392.71	2.011	3392.71	2.076	3392.71	0.919441	3392.71	3.99656	3392.71	2.70663
3393.19	4.31231	3393.19	1.5917	3393.19	1.57321	3393.19	2.01652	3393.19	2.07592	3393.19	0.920665	3393.19	3.997	3393.19	2.70992
3393.68	4.30961	3393.68	1.58919	3393.68	1.57109	3393.68	2.02098	3393.68	2.07316	3393.68	0.920768	3393.68	3.99804	3393.68	2.71424
3394.16	4.30723	3394.16	1.58879	3394.16	1.56832	3394.16	2.02391	3394.16	2.06876	3394.16	0.919983	3394.16	3.99951	3394.16	2.71882
3394.64	4.30569	3394.64	1.5906	3394.64	1.56592	3394.64	2.02563	3394.64	2.06415	3394.64	0.918781	3394.64	4.0014	3394.64	2.72256
3395.12	4.3052	3395.12	1.59399	3395.12	1.56514	3395.12	2.02687	3395.12	2.06055	3395.12	0.917766	3395.12	4.00375	3395.12	2.72451
3395.6	4.30573	3395.6	1.59779	3395.6	1.56693	3395.6	2.02835	3395.6	2.05863	3395.6	0.917561	3395.6	4.00644	3395.6	2.7241
3396.09	4.30703	3396.09	1.60068	3396.09	1.57133	3396.09	2.03028	3396.09	2.05828	3396.09	0.91867	3396.09	4.00916	3396.09	2.72135
3396.57	4.3088	3396.57	1.60169	3396.57	1.57733	3396.57	2.03223	3396.57	2.05877	3396.57	0.921334	3396.57	4.01132	3396.57	2.71681
3397.05	4.3107	3397.05	1.60055	3397.05	1.58307	3397.05	2.03333	3397.05	2.05918	3397.05	0.925421	3397.05	4.01229	3397.05	2.7113
3397.53	4.31247	3397.53	1.59786	3397.53	1.58655	3397.53	2.03269	3397.53	2.05876	3397.53	0.930386	3397.53	4.01164	3397.53	2.70561
3398.01	4.31391	3398.01	1.5948	3398.01	1.58645	3398.01	2.02987	3398.01	2.05727	3398.01	0.93534	3398.01	4.00947	3398.01	2.70024
3398.5	4.31489	3398.5	1.59275	3398.5	1.58269	3398.5	2.02515	3398.5	2.05503	3398.5	0.939245	3398.5	4.00645	3398.5	2.69533
3398.98	4.3154	3398.98	1.5927	3398.98	1.57656	3398.98	2.01941	3398.98	2.05269	3398.98	0.94118	3398.98	4.00369	3398.98	2.6907
3399.46	4.31552	3399.46	1.59493	3399.46	1.57021	3399.46	2.01383	3399.46	2.05097	3399.46	0.940612	3399.46	4.00236	3399.46	2.68607
3399.94	4.31548	3399.94	1.59897	3399.94	1.56582	3399.94	2.00939	3399.94	2.05034	3399.94	0.937567	3399.94	4.00318	3399.94	2.68134
3400.43	4.31557	3400.43	1.60385	3400.43	1.56483	3400.43	2.00654	3400.43	2.05082	3400.43	0.932649	3400.43	4.00608	3400.43	2.67679
3400.91	4.3161	3400.91	1.60853	3400.91	1.56742	3400.91	2.00512	3400.91	2.05207	3400.91	0.92688	3400.91	4.01009	3400.91	2.67316
3401.39	4.31728	3401.39	1.61235	3401.39	1.57256	3401.39	2.00456	3401.39	2.05348	3401.39	0.921414	3401.39	4.01367	3401.39	2.67145
3401.87	4.31917	3401.87	1.61513	3401.87	1.57855	3401.87	2.00423	3401.87	2.05441	3401.87	0.917214	3401.87	4.01523	3401.87	2.67269
3402.35	4.32166	3402.35	1.61707	3402.35	1.58373	3402.35	2.00379	3402.35	2.05438	3402.35	0.914802	3402.35	4.01378	3402.35	2.67751
3402.84	4.32448	3402.84	1.61841	3402.84	1.58706	3402.84	2.00329	3402.84	2.05312	3402.84	0.914156	3402.84	4.00928	3402.84	2.6858
3403.32	4.32729	3403.32	1.61909	3403.32	1.58838	3403.32	2.00312	3403.32	2.05066	3403.32	0.91478	3403.32	4.00273	3403.32	2.69664
3403.8	4.32977	3403.8	1.61861	3403.8	1.58816	3403.8	2.00378	3403.8	2.04722	3403.8	0.915901	3403.8	3.99583	3403.8	2.70839
3404.28	4.33163	3404.28	1.61623	3404.28	1.58713	3404.28	2.00555	3404.28	2.04319	3404.28	0.916729	3404.28	3.9903	3404.28	2.71908
3404.76	4.33267	3404.76	1.61135	3404.76	1.58584	3404.76	2.00841	3404.76	2.0391	3404.76	0.916698	3404.76	3.98732	3404.76	2.72696
3405.25	4.33269	3405.25	1.60401	3405.25	1.58445	3405.25	2.01204	3405.25	2.03551	3405.25	0.915615	3405.25	3.98711	3405.25	2.73099
3405.73	4.33151	3405.73	1.59512	3405.73	1.58282	3405.73	2.01593	3405.73	2.03297	3405.73	0.913694	3405.73	3.98891	3405.73	2.73104
3406.21	4.32901	3406.21	1.58634	3406.21	1.58085	3406.21	2.01962	3406.21	2.03187	3406.21	0.911473	3406.21	3.99137	3406.21	2.72783
3406.69	4.32517	3406.69	1.57955	3406.69	1.57875	3406.69	2.02274	3406.69	2.03237	3406.69	0.90965	3406.69	3.99311	3406.69	2.72256
3407.18	4.32023	3407.18	1.5762	3407.18	1.57715	3407.18	2.02507	3407.18	2.03432	3407.18	0.908875	3407.18	3.99325	3407.18	2.71638
3407.66	4.31471	3407.66	1.57674	3407.66	1.57689	3407.66	2.02642	3407.66	2.03729	3407.66	0.909559	3407.66	3.99169	3407.66	2.7101
3408.14	4.3094	3408.14	1.5804	3408.14	1.57872	3408.14	2.02662	3408.14	2.04071	3408.14	0.911757	3408.14	3.98917	3408.14	2.70401
3408.62	4.30527	3408.62	1.58546	3408.62	1.58291	3408.62	2.02547	3408.62	2.04401	3408.62	0.915146	3408.62	3.98684	3408.62	2.69816
3409.1	4.30316	3409.1	1.58986	3409.1	1.58912	3409.1	2.0229	3409.1	2.04683	3409.1	0.919116	3409.1	3.98593	3409.1	2.69269
3409.59	4.30354	3409.59	1.59197	3409.59	1.59653	3409.59	2.01908	3409.59	2.04905	3409.59	0.922953	3409.59	3.98722	3409.59	2.68813
3410.07	4.30629	3410.07	1.59109	3410.07	1.6042	3410.07	2.01449	3410.07	2.05075	3410.07	0.926047	3410.07	3.99086	3410.07	2.68547
3410.55	4.31063	3410.55	1.58765	3410.55	1.61143	3410.55	2.00987	3410.55	2.05207	3410.55	0.928056	3410.55	3.9963	3410.55	2.68575
3411.03	4.3153	3411.03	1.58285	3411.03	1.61794	3411.03	2.00606	3411.03	2.05306	3411.03	0.92895	3411.03	4.00249	3411.03	2.68963
3411.51	4.31885	3411.51	1.5782	3411.51	1.62382	3411.51	2.0037	3411.51	2.05366	3411.51	0.92894	3411.51	4.00815	3411.51	2.69678
3412	4.32006	3412	1.57491	3412	1.62924	3412	2.00304	3412	2.05369	3412	0.92832	3412	4.01208	3412	2.70579
3412.48	4.31832	3412.48	1.5736	3412.48	1.63412	3412.48	2.00387	3412.48	2.05305	3412.48	0.9273	3412.48	4.0134	3412.48	2.71443
3412.96	4.3138	3412.96	1.57421	3412.96	1.63794	3412.96	2.00566	3412.96	2.05184	3412.96	0.925924	3412.96	4.0117	3412.96	2.7204
3413.44	4.30741	3413.44	1.57627	3413.44	1.63985	3413.44	2.00775	3413.44	2.05042	3413.44	0.92411	3413.44	4.00714	3413.44	2.72218
3413.93	4.30054	3413.93	1.57919	3413.93	1.639	3413.93	2.00963	3413.93	2.04931	3413.93	0.921798	3413.93	4.00034	3413.93	2.71963
3414.41	4.29469	3414.41	1.58252	3414.41	1.63501	3414.41	2.01105	3414.41	2.049	3414.41	0.919112	3414.41	3.99232	3414.41	2.71407
3414.89	4.29099	3414.89	1.58602	3414.89	1.62821	3414.89	2.012	3414.89	2.04965	3414.89	0.916448	3414.89	3.98426	3414.89	2.70777
3415.37	4.29002	3415.37	1.58951	3415.37	1.61975	3415.37	2.01257	3415.37	2.05102	3415.37	0.91438	3415.37	3.97729	3415.37	2.70303
3415.85	4.29169	3415.85	1.59278	3415.85	1.61121	3415.85	2.01281	3415.85	2.05241	3415.85	0.913448	3415.85	3.97224	3415.85	2.70134
3416.34	4.29536	3416.34	1.59548	3416.34	1.60414	3416.34	2.01259	3416.34	2.05303	3416.34	0.913861	3416.34	3.9695	3416.34	2.70285
3416.82	4.30019	3416.82	1.59725	3416.82	1.59956	3416.82	2.01171	3416.82	2.05227	3416.82	0.915317	3416.82	3.96896	3416.82	2.70644
3417.3	4.30531	3417.3	1.59784	3417.3	1.5976	3417.3	2.01006	3417.3	2.05004	3417.3	0.917007	3417.3	3.97017	3417.3	2.71034
3417.78	4.31008	3417.78	1.59739	3417.78	1.59757	3417.78	2.00778	3417.78	2.0469	3417.78	0.917871	3417.78	3.97254	3417.78	2.71295
3418.26	4.31409	3418.26	1.59636	3418.26	1.59823	3418.26	2.00537	3418.26	2.04385	3418.26	0.91699	3418.26	3.9756	3418.26	2.71345
3418.75	4.31714	3418.75	1.59551	3418.75	1.59826	3418.75	2.00357	3418.75	2.04198	3418.75	0.913969	3418.75	3.97914	3418.75	2.71203
3419.23	4.31912	3419.23	1.59552	3419.23	1.59667	3419.23	2.00312	3419.23	2.04199	3419.23	0.909123	3419.23	3.98328	3419.23	2.70965
3419.71	4.31996	3419.71	1.59675	3419.71	1.59301	3419.71	2.00443	3419.71	2.04392	3419.71	0.903394	3419.71	3.98828	3419.71	2.70738
3420.19	4.31967	3420.19	1.59905	3420.19	1.58746	3420.19	2.00734	3420.19	2.04707	3420.19	0.898024	3420.19	3.99429	3420.19	2.70595
3420.67	4.3184	3420.67	1.60183	3420.67	1.58065	3420.67	2.01106	3420.67	2.05028	3420.67	0.894119	3420.67	4.00113	3420.67	2.70545
3421.16	4.31649	3421.16	1.60433	3421.16	1.57346	3421.16	2.01441	3421.16	2.05241	3421.16	0.892302	3421.16	4.00815	3421.16	2.70547
3421.64	4.31443	3421.64	1.60598	3421.64	1.56688	3421.64	2.01609	3421.64	2.05281	3421.64	0.892592	3421.64	4.01432	3421.64	2.70554
3422.12	4.31271	3422.12	1.60669	3422.12	1.56183	3422.12	2.01523	3422.12	2.0516	3422.12	0.894537	3422.12	4.01851	3422.12	2.70548
3422.6	4.3116	3422.6	1.60685	3422.6	1.55913	3422.6	2.01154	3422.6	2.0496	3422.6	0.897499	3422.6	4.01983	3422.6	2.70563
3423.09	4.31097	3423.09	1.60714	3423.09	1.55938	3423.09	2.00555	3423.09	2.048	3423.09	0.900936	3423.09	4.01798	3423.09	2.70662
3423.57	4.31027	3423.57	1.60819	3423.57	1.56282	3423.57	1.99838	3423.57	2.04792	3423.57	0.904544	3423.57	4.01337	3423.57	2.70893
3424.05	4.30877	3424.05	1.61022	3424.05	1.56918	3424.05	1.99148	3424.05	2.04987	3424.05	0.908216	3424.05	4.00704	3424.05	2.71254
3424.53	4.30586	3424.53	1.61288	3424.53	1.57762	3424.53	1.98625	3424.53	2.0536	3424.53	0.911885	3424.53	4.00041	3424.53	2.71668
3425.01	4.3014	3425.01	1.61532	3425.01	1.58678	3425.01	1.98365	3425.01	2.05818	3425.01	0.915382	3425.01	3.9948	3425.01	2.7201
3425.5	4.29589	3425.5	1.61655	3425.5	1.59504	3425.5	1.98409	3425.5	2.06229	3425.5	0.918404	3425.5	3.99111	3425.5	2.72157
3425.98	4.29037	3425.98	1.61582	3425.98	1.6009	3425.98	1.98728	3425.98	2.06473	3425.98	0.920637	3425.98	3.98957	3425.98	2.72043
3426.46	4.28606	3426.46	1.61293	3426.46	1.60341	3426.46	1.99241	3426.46	2.06477	3426.46	0.921948	3426.46	3.98978	3426.46	2.71693
3426.94	4.28387	3426.94	1.60838	3426.94	1.60243	3426.94	1.99836	3426.94	2.06238	3426.94	0.922528	3426.94	3.99089	3426.94	2.71215
3427.42	4.28406	3427.42	1.60324	3427.42	1.59869	3427.42	2.00392	3427.42	2.05817	3427.42	0.922881	3427.42	3.99204	3427.42	2.70752
3427.91	4.28615	3427.91	1.59884	3427.91	1.5936	3427.91	2.0081	3427.91	2.05318	3427.91	0.923631	3427.91	3.99263	3427.91	2.70426
3428.39	4.28918	3428.39	1.59636	3428.39	1.58878	3428.39	2.01031	3428.39	2.0485	3428.39	0.925241	3428.39	3.99262	3428.39	2.70286
3428.87	4.29216	3428.87	1.59649	3428.87	1.58557	3428.87	2.01048	3428.87	2.04505	3428.87	0.927782	3428.87	3.99241	3428.87	2.70295
3429.35	4.29452	3429.35	1.59923	3429.35	1.58464	3429.35	2.00899	3429.35	2.04331	3429.35	0.930885	3429.35	3.99271	3429.35	2.70361
3429.84	4.29629	3429.84	1.6039	3429.84	1.58584	3429.84	2.00654	3429.84	2.04336	3429.84	0.933893	3429.84	3.99413	3429.84	2.70387
3430.32	4.29797	3430.32	1.60927	3430.32	1.58834	3430.32	2.0039	3430.32	2.04488	3430.32	0.936142	3430.32	3.99687	3430.32	2.70325
3430.8	4.30007	3430.8	1.61391	3430.8	1.59096	3430.8	2.00167	3430.8	2.04737	3430.8	0.937219	3430.8	4.00058	3430.8	2.70202
3431.28	4.3027	3431.28	1.61654	3431.28	1.59265	3431.28	2.00011	3431.28	2.05023	3431.28	0.937067	3431.28	4.00437	3431.28	2.70105
3431.76	4.30534	3431.76	1.61636	3431.76	1.59282	3431.76	1.99909	3431.76	2.05294	3431.76	0.935898	3431.76	4.00712	3431.76	2.70147
3432.24	4.30696	3432.24	1.61334	3432.24	1.59157	3432.24	1.9982	3432.24	2.05513	3432.24	0.933994	3432.24	4.00786	3432.24	2.70406
3432.73	4.30661	3432.73	1.60824	3432.73	1.58962	3432.73	1.99698	3432.73	2.05666	3432.73	0.931528	3432.73	4.00614	3432.73	2.70893
3433.21	4.30391	3433.21	1.60247	3433.21	1.58799	3433.21	1.99512	3433.21	2.05762	3433.21	0.928543	3433.21	4.00217	3433.21	2.71544
3433.69	4.29952	3433.69	1.5977	3433.69	1.58765	3433.69	1.99266	3433.69	2.05829	3433.69	0.925103	3433.69	3.99679	3433.69	2.7224
3434.17	4.29498	3434.17	1.59545	3434.17	1.58915	3434.17	1.98995	3434.17	2.05903	3434.17	0.921523	3434.17	3.99119	3434.17	2.72851
3434.66	4.2922	3434.66	1.59654	3434.66	1.59241	3434.66	1.9876	3434.66	2.06012	3434.66	0.918489	3434.66	3.98652	3434.66	2.73277
3435.14	4.29261	3435.14	1.6009	3435.14	1.59675	3435.14	1.98616	3435.14	2.06165	3435.14	0.916954	3435.14	3.98353	3435.14	2.73472
3435.62	4.29645	3435.62	1.60755	3435.62	1.60111	3435.62	1.98595	3435.62	2.06338	3435.62	0.917781	3435.62	3.98241	3435.62	2.73446
3436.1	4.30261	3436.1	1.61491	3436.1	1.60441	3436.1	1.98694	3436.1	2.06478	3436.1	0.92128	3436.1	3.98283	3436.1	2.73254
3436.58	4.30891	3436.58	1.62135	3436.58	1.60587	3436.58	1.98873	3436.58	2.06521	3436.58	0.926881	3436.58	3.98415	3436.58	2.72972
3437.07	4.31303	3437.07	1.62563	3437.07	1.60525	3437.07	1.99078	3437.07	2.06416	3437.07	0.933152	3437.07	3.98572	3437.07	2.72677
3437.55	4.31335	3437.55	1.62728	3437.55	1.60283	3437.55	1.99262	3437.55	2.0615	3437.55	0.938222	3437.55	3.98715	3437.55	2.72441
3438.03	4.30967	3438.03	1.62656	3438.03	1.59927	3438.03	1.99405	3438.03	2.05763	3438.03	0.940453	3438.03	3.9884	3438.03	2.7232
3438.51	4.30318	3438.51	1.62419	3438.51	1.59531	3438.51	1.99523	3438.51	2.05347	3438.51	0.939088	3438.51	3.98976	3438.51	2.72359
3438.99	4.29598	3438.99	1.62095	3438.99	1.59153	3438.99	1.99658	3438.99	2.05021	3438.99	0.934566	3438.99	3.99166	3438.99	2.72576
3439.48	4.29019	3439.48	1.61733	3439.48	1.58817	3439.48	1.9986	3439.48	2.04891	3439.48	0.928339	3439.48	3.99449	3439.48	2.72962
3439.96	4.28717	3439.96	1.61339	3439.96	1.58517	3439.96	2.00163	3439.96	2.05012	3439.96	0.922272	3439.96	3.99838	3439.96	2.73472
3440.44	4.28717	3440.44	1.60891	3440.44	1.58237	3440.44	2.00567	3440.44	2.05363	3440.44	0.917884	3440.44	4.00323	3440.44	2.74027
3440.92	4.28942	3440.92	1.60368	3440.92	1.5797	3440.92	2.0104	3440.92	2.05848	3440.92	0.915793	3440.92	4.00865	3440.92	2.74529
3441.41	4.29274	3441.41	1.59786	3441.41	1.57739	3441.41	2.01526	3441.41	2.06321	3441.41	0.9156	3441.41	4.01408	3441.41	2.74885
3441.89	4.29611	3441.89	1.59206	3441.89	1.57593	3441.89	2.01968	3441.89	2.06638	3441.89	0.916256	3441.89	4.01896	3441.89	2.75028
3442.37	4.29909	3442.37	1.58722	3442.37	1.57589	3442.37	2.02327	3442.37	2.06697	3442.37	0.916694	3442.37	4.02277	3442.37	2.74937
3442.85	4.30181	3442.85	1.58421	3442.85	1.57766	3442.85	2.02591	3442.85	2.06479	3442.85	0.916402	3442.85	4.02517	3442.85	2.74641
3443.33	4.30467	3443.33	1.58349	3443.33	1.58117	3443.33	2.02773	3443.33	2.06047	3443.33	0.91566	3443.33	4.02601	3443.33	2.74207
3443.82	4.30788	3443.82	1.58483	3443.82	1.58581	3443.82	2.02892	3443.82	2.05524	3443.82	0.915323	3443.82	4.0254	3443.82	2.7372
3444.3	4.31119	3444.3	1.58742	3444.3	1.5905	3444.3	2.02963	3444.3	2.05052	3444.3	0.916292	3444.3	4.02364	3444.3	2.7326
3444.78	4.31392	3444.78	1.59018	3444.78	1.59406	3444.78	2.02979	3444.78	2.04743	3444.78	0.918964	3444.78	4.02116	3444.78	2.72885
3445.26	4.31528	3445.26	1.59221	3445.26	1.59562	3445.26	2.0292	3445.26	2.04651	3445.26	0.922957	3445.26	4.01838	3445.26	2.7262
3445.74	4.31471	3445.74	1.5931	3445.74	1.59486	3445.74	2.02761	3445.74	2.04762	3445.74	0.927231	3445.74	4.01563	3445.74	2.72461
3446.23	4.31224	3446.23	1.593	3446.23	1.59221	3446.23	2.02501	3446.23	2.05012	3446.23	0.930551	3446.23	4.01297	3446.23	2.72383
3446.71	4.3084	3446.71	1.59241	3446.71	1.58867	3446.71	2.02172	3446.71	2.05317	3446.71	0.932029	3446.71	4.01026	3446.71	2.72351
3447.19	4.30403	3447.19	1.59177	3447.19	1.58543	3447.19	2.01838	3447.19	2.05602	3447.19	0.931485	3447.19	4.00716	3447.19	2.7233
3447.67	4.29991	3447.67	1.59118	3447.67	1.58347	3447.67	2.01582	3447.67	2.05822	3447.67	0.929445	3447.67	4.00337	3447.67	2.723
3448.16	4.29651	3448.16	1.59026	3448.16	1.58323	3448.16	2.01468	3448.16	2.05965	3448.16	0.926794	3448.16	3.99882	3448.16	2.72257
3448.64	4.29394	3448.64	1.58838	3448.64	1.58444	3448.64	2.01519	3448.64	2.06034	3448.64	0.924313	3448.64	3.99379	3448.64	2.72215
3449.12	4.29215	3449.12	1.58512	3449.12	1.58636	3449.12	2.01696	3449.12	2.06034	3449.12	0.922345	3449.12	3.98894	3449.12	2.72199
3449.6	4.29115	3449.6	1.58056	3449.6	1.58806	3449.6	2.01913	3449.6	2.05956	3449.6	0.920776	3449.6	3.98515	3449.6	2.72235
3450.08	4.29113	3450.08	1.5755	3450.08	1.58884	3450.08	2.02061	3450.08	2.0578	3450.08	0.919308	3450.08	3.98326	3450.08	2.72333
3450.57	4.29241	3450.57	1.57126	3450.57	1.58855	3450.57	2.02049	3450.57	2.05486	3450.57	0.917839	3450.57	3.98376	3450.57	2.72484
3451.05	4.29516	3451.05	1.56919	3451.05	1.58761	3451.05	2.01838	3451.05	2.05076	3451.05	0.916719	3451.05	3.98668	3451.05	2.72653
3451.53	4.29915	3451.53	1.57017	3451.53	1.58694	3451.53	2.0145	3451.53	2.04582	3451.53	0.916691	3451.53	3.99151	3451.53	2.72798
3452.01	4.30365	3452.01	1.57419	3452.01	1.58755	3452.01	2.00958	3452.01	2.0407	3452.01	0.918546	3452.01	3.99739	3452.01	2.72883
3452.49	4.30765	3452.49	1.58039	3452.49	1.59022	3452.49	2.00457	3452.49	2.03627	3452.49	0.92266	3452.49	4.00337	3452.49	2.72899
3452.98	4.31022	3452.98	1.58735	3452.98	1.59516	3452.98	2.00023	3452.98	2.03331	3452.98	0.928659	3452.98	4.00868	3452.98	2.7287
3453.46	4.31095	3453.46	1.59366	3453.46	1.60189	3453.46	1.9969	3453.46	2.03228	3453.46	0.935428	3453.46	4.01293	3453.46	2.72844
3453.94	4.31009	3453.94	1.59834	3453.94	1.60934	3453.94	1.99449	3453.94	2.03322	3453.94	0.941472	3453.94	4.01613	3453.94	2.72872
3454.42	4.30849	3454.42	1.60109	3454.42	1.61614	3454.42	1.99265	3454.42	2.03574	3454.42	0.945474	3454.42	4.01858	3454.42	2.72974
3454.91	4.30717	3454.91	1.60218	3454.91	1.62099	3454.91	1.99104	3454.91	2.03919	3454.91	0.946796	3454.91	4.02075	3454.91	2.73123
3455.39	4.30687	3455.39	1.60214	3455.39	1.62304	3455.39	1.98961	3455.39	2.04293	3455.39	0.945686	3455.39	4.02303	3455.39	2.7325
3455.87	4.30767	3455.87	1.60133	3455.87	1.62209	3455.87	1.98864	3455.87	2.04652	3455.87	0.94309	3455.87	4.02568	3455.87	2.73264
3456.35	4.30909	3456.35	1.5998	3456.35	1.6187	3456.35	1.98858	3456.35	2.04983	3456.35	0.940179	3456.35	4.02876	3456.35	2.73102
3456.83	4.31031	3456.83	1.59736	3456.83	1.61398	3456.83	1.98979	3456.83	2.05301	3456.83	0.937819	3456.83	4.03211	3456.83	2.72762
3457.32	4.31067	3457.32	1.59383	3457.32	1.60928	3457.32	1.99229	3457.32	2.05634	3457.32	0.93623	3457.32	4.03548	3457.32	2.72324
3457.8	4.30996	3457.8	1.5894	3457.8	1.6058	3457.8	1.99558	3457.8	2.06001	3457.8	0.934975	3457.8	4.03851	3457.8	2.71929
3458.28	4.30855	3458.28	1.58473	3458.28	1.60431	3458.28	1.9988	3458.28	2.06407	3458.28	0.933262	3458.28	4.04088	3458.28	2.71733
3458.76	4.30705	3458.76	1.58085	3458.76	1.60487	3458.76	2.001	3458.76	2.06835	3458.76	0.930374	3458.76	4.0423	3458.76	2.7185
3459.24	4.30598	3459.24	1.57878	3459.24	1.60698	3459.24	2.00156	3459.24	2.07255	3459.24	0.926036	3459.24	4.04263	3459.24	2.72301
3459.73	4.30544	3459.73	1.57908	3459.73	1.60973	3459.73	2.0004	3459.73	2.07633	3459.73	0.920542	3459.73	4.0419	3459.73	2.73003
3460.21	4.30507	3460.21	1.5816	3460.21	1.61219	3460.21	1.99809	3460.21	2.0794	3460.21	0.914644	3460.21	4.04029	3460.21	2.73793
3460.69	4.30425	3460.69	1.58552	3460.69	1.61379	3460.69	1.99564	3460.69	2.08154	3460.69	0.909264	3460.69	4.03812	3460.69	2.74483
3461.17	4.30255	3461.17	1.5896	3461.17	1.61456	3461.17	1.9942	3461.17	2.08254	3461.17	0.905205	3461.17	4.03575	3461.17	2.74925
3461.66	4.30001	3461.66	1.59277	3461.66	1.61508	3461.66	1.99462	3461.66	2.08219	3461.66	0.902975	3461.66	4.03348	3461.66	2.75053
3462.14	4.29719	3462.14	1.59448	3462.14	1.61629	3462.14	1.99727	3462.14	2.08023	3462.14	0.902759	3462.14	4.03146	3462.14	2.74892
3462.62	4.29493	3462.62	1.59489	3462.62	1.61909	3462.62	2.00188	3462.62	2.07651	3462.62	0.904484	3462.62	4.02973	3462.62	2.74535
3463.1	4.29389	3463.1	1.59468	3463.1	1.62388	3463.1	2.00775	3463.1	2.07108	3463.1	0.907927	3463.1	4.02823	3463.1	2.74098
3463.58	4.2942	3463.58	1.59466	3463.58	1.63028	3463.58	2.01389	3463.58	2.06435	3463.58	0.912756	3463.58	4.02688	3463.58	2.73673
3464.07	4.29535	3464.07	1.59533	3464.07	1.63715	3464.07	2.01932	3464.07	2.05714	3464.07	0.918546	3464.07	4.02564	3464.07	2.73311
3464.55	4.29643	3464.55	1.59658	3464.55	1.64286	3464.55	2.02329	3464.55	2.05057	3464.55	0.924771	3464.55	4.02451	3464.55	2.73024
3465.03	4.2966	3465.03	1.59777	3465.03	1.64583	3465.03	2.02536	3465.03	2.04576	3465.03	0.930855	3465.03	4.02347	3465.03	2.72806
3465.51	4.29552	3465.51	1.59807	3465.51	1.64501	3465.51	2.02541	3465.51	2.04351	3465.51	0.936276	3465.51	4.02239	3465.51	2.72662
3465.99	4.29351	3465.99	1.59684	3465.99	1.64032	3465.99	2.02364	3465.99	2.04405	3465.99	0.940702	3465.99	4.02107	3465.99	2.72616
3466.48	4.29144	3466.48	1.59405	3466.48	1.63267	3466.48	2.02043	3466.48	2.04686	3466.48	0.944071	3466.48	4.01925	3466.48	2.72704
3466.96	4.29023	3466.96	1.59032	3466.96	1.62373	3466.96	2.01628	3466.96	2.05091	3466.96	0.946568	3466.96	4.01678	3466.96	2.72941
3467.44	4.29044	3467.44	1.58678	3467.44	1.61535	3467.44	2.0117	3467.44	2.05491	3467.44	0.948463	3467.44	4.01374	3467.44	2.73301
3467.92	4.29197	3467.92	1.58459	3467.92	1.60901	3467.92	2.00707	3467.92	2.05781	3467.92	0.949909	3467.92	4.01048	3467.92	2.73705
3468.41	4.29413	3468.41	1.5846	3468.41	1.60536	3468.41	2.00268	3468.41	2.05916	3468.41	0.950792	3468.41	4.00755	3468.41	2.7404
3468.89	4.29601	3468.89	1.58699	3468.89	1.60412	3468.89	1.99868	3468.89	2.05918	3468.89	0.950736	3468.89	4.00545	3468.89	2.74198
3469.37	4.29691	3469.37	1.59133	3469.37	1.60437	3469.37	1.99519	3469.37	2.05863	3469.37	0.949289	3469.37	4.00445	3469.37	2.74114
3469.85	4.29664	3469.85	1.59669	3469.85	1.605	3469.85	1.99245	3469.85	2.05842	3469.85	0.946203	3469.85	4.00435	3469.85	2.73802
3470.33	4.29554	3470.33	1.602	3470.33	1.60522	3470.33	1.99081	3470.33	2.05921	3470.33	0.941688	3470.33	4.00457	3470.33	2.7335
3470.82	4.29425	3470.82	1.60637	3470.82	1.60487	3470.82	1.99075	3470.82	2.06106	3470.82	0.936475	3470.82	4.00433	3470.82	2.72893
3471.3	4.29332	3471.3	1.60923	3471.3	1.60441	3471.3	1.9927	3471.3	2.06339	3471.3	0.93166	3471.3	4.00303	3471.3	2.7256
3471.78	4.29294	3471.78	1.61044	3471.78	1.60458	3471.78	1.99679	3471.78	2.06524	3471.78	0.928345	3471.78	4.00054	3471.78	2.72434
3472.26	4.29289	3472.26	1.6102	3472.26	1.60596	3472.26	2.00262	3472.26	2.06567	3472.26	0.927251	3472.26	3.99733	3472.26	2.72523
3472.74	4.29277	3472.74	1.60899	3472.74	1.60858	3472.74	2.00924	3472.74	2.06415	3472.74	0.928454	3472.74	3.99429	3472.74	2.72768
3473.23	4.29228	3473.23	1.60744	3473.23	1.61175	3473.23	2.01526	3473.23	2.06085	3473.23	0.931356	3473.23	3.99241	3473.23	2.73075
3473.71	4.29141	3473.71	1.60624	3473.71	1.61431	3473.71	2.01922	3473.71	2.05654	3473.71	0.934897	3473.71	3.99233	3473.71	2.7335
3474.19	4.29053	3474.19	1.60608	3474.19	1.6151	3474.19	2.02007	3474.19	2.0523	3474.19	0.937919	3474.19	3.99407	3474.19	2.73541
3474.67	4.29006	3474.67	1.60746	3474.67	1.61342	3474.67	2.01746	3474.67	2.0491	3474.67	0.939522	3474.67	3.99705	3474.67	2.73641
3475.16	4.29027	3475.16	1.61058	3475.16	1.60939	3475.16	2.01194	3475.16	2.04744	3475.16	0.939279	3475.16	4.0003	3475.16	2.73683
3475.64	4.29104	3475.64	1.61514	3475.64	1.60401	3475.64	2.00475	3475.64	2.04715	3475.64	0.937253	3475.64	4.00286	3475.64	2.73708
3476.12	4.29186	3476.12	1.62042	3476.12	1.59876	3476.12	1.9974	3476.12	2.04758	3476.12	0.933859	3476.12	4.00417	3476.12	2.73741
3476.6	4.2921	3476.6	1.62536	3476.6	1.59513	3476.6	1.99119	3476.6	2.04785	3476.6	0.929644	3476.6	4.00418	3476.6	2.73773
3477.08	4.2913	3477.08	1.62891	3477.08	1.59409	3477.08	1.9869	3477.08	2.0473	3477.08	0.925128	3477.08	4.0033	3477.08	2.73766
3477.57	4.28948	3477.57	1.63039	3477.57	1.59577	3477.57	1.98462	3477.57	2.04577	3477.57	0.920734	3477.57	4.00205	3477.57	2.73669
3478.05	4.28717	3478.05	1.62974	3478.05	1.59952	3478.05	1.98394	3478.05	2.04364	3478.05	0.916814	3478.05	4.00086	3478.05	2.73454
3478.53	4.28514	3478.53	1.62761	3478.53	1.60421	3478.53	1.98421	3478.53	2.04163	3478.53	0.913698	3478.53	3.99988	3478.53	2.73123
3479.01	4.28415	3479.01	1.62512	3479.01	1.60865	3479.01	1.98489	3479.01	2.04052	3479.01	0.9117	3479.01	3.99906	3479.01	2.72727
3479.49	4.28452	3479.49	1.62346	3479.49	1.612	3479.49	1.98571	3479.49	2.04082	3479.49	0.911055	3479.49	3.99836	3479.49	2.72344
3479.98	4.28611	3479.98	1.62341	3479.98	1.61398	3479.98	1.98661	3479.98	2.04258	3479.98	0.911805	3479.98	3.9979	3479.98	2.72064
3480.46	4.28833	3480.46	1.62496	3480.46	1.61478	3480.46	1.98771	3480.46	2.04539	3480.46	0.913696	3480.46	3.99804	3480.46	2.71959
3480.94	4.29045	3480.94	1.62736	3480.94	1.61489	3480.94	1.98906	3480.94	2.04862	3480.94	0.916164	3480.94	3.99922	3480.94	2.72063
3481.42	4.29188	3481.42	1.62931	3481.42	1.61485	3481.42	1.9906	3481.42	2.05161	3481.42	0.918443	3481.42	4.00167	3481.42	2.72366
3481.9	4.29234	3481.9	1.62951	3481.9	1.61504	3481.9	1.99221	3481.9	2.05391	3481.9	0.919766	3481.9	4.0052	3481.9	2.72817
3482.39	4.29189	3482.39	1.6272	3482.39	1.61559	3482.39	1.99377	3482.39	2.05539	3482.39	0.919613	3482.39	4.00912	3482.39	2.73342
3482.87	4.29082	3482.87	1.62248	3482.87	1.61643	3482.87	1.99523	3482.87	2.05618	3482.87	0.917879	3482.87	4.0125	3482.87	2.73862
3483.35	4.28947	3483.35	1.61632	3483.35	1.61736	3483.35	1.99665	3483.35	2.05655	3483.35	0.914926	3483.35	4.01458	3483.35	2.74318
3483.83	4.2882	3483.83	1.61017	3483.83	1.61809	3483.83	1.99809	3483.83	2.0568	3483.83	0.911468	3483.83	4.0151	3483.83	2.74679
3484.32	4.2873	3484.32	1.60546	3484.32	1.61828	3484.32	1.99946	3484.32	2.0572	3484.32	0.908368	3484.32	4.0145	3484.32	2.74949
3484.8	4.28708	3484.8	1.60311	3484.8	1.61754	3484.8	2.00054	3484.8	2.05796	3484.8	0.906391	3484.8	4.01372	3484.8	2.75159
3485.28	4.28783	3485.28	1.6032	3485.28	1.61554	3485.28	2.00101	3485.28	2.05928	3485.28	0.906025	3485.28	4.01378	3485.28	2.7535
3485.76	4.28972	3485.76	1.60504	3485.76	1.61211	3485.76	2.00058	3485.76	2.06132	3485.76	0.907393	3485.76	4.0153	3485.76	2.75562
3486.24	4.29273	3486.24	1.60749	3486.24	1.60736	3486.24	1.99926	3486.24	2.06414	3486.24	0.910277	3486.24	4.01816	3486.24	2.75818
3486.72	4.29647	3486.72	1.60943	3486.72	1.6018	3486.72	1.99737	3486.72	2.06762	3486.72	0.91422	3486.72	4.02158	3486.72	2.76118
3487.21	4.30022	3487.21	1.61016	3487.21	1.59626	3487.21	1.99552	3487.21	2.07134	3487.21	0.918658	3487.21	4.02447	3487.21	2.76441
3487.69	4.30314	3487.69	1.60958	3487.69	1.59168	3487.69	1.99435	3487.69	2.07462	3487.69	0.923022	3487.69	4.02594	3487.69	2.76756
3488.17	4.30451	3488.17	1.60809	3488.17	1.58881	3488.17	1.99429	3488.17	2.07664	3488.17	0.926803	3488.17	4.02581	3488.17	2.7703
3488.65	4.30406	3488.65	1.60635	3488.65	1.58794	3488.65	1.99538	3488.65	2.07669	3488.65	0.929564	3488.65	4.02463	3488.65	2.77242
3489.14	4.30208	3489.14	1.60489	3489.14	1.58883	3489.14	1.99733	3489.14	2.07441	3489.14	0.930947	3489.14	4.02344	3489.14	2.77382
3489.62	4.29931	3489.62	1.60392	3489.62	1.5908	3489.62	1.99963	3489.62	2.07	3489.62	0.930691	3489.62	4.02323	3489.62	2.77454
3490.1	4.2967	3490.1	1.60329	3490.1	1.59307	3490.1	2.00184	3490.1	2.06415	3490.1	0.928694	3490.1	4.0244	3490.1	2.77468
3490.58	4.29498	3490.58	1.60264	3490.58	1.59508	3490.58	2.00376	3490.58	2.0579	3490.58	0.925092	3490.58	4.02656	3490.58	2.77441
3491.06	4.29451	3491.06	1.60164	3491.06	1.59671	3491.06	2.00542	3491.06	2.05228	3491.06	0.920312	3491.06	4.02868	3491.06	2.77397
3491.55	4.29515	3491.55	1.60019	3491.55	1.59831	3491.55	2.00694	3491.55	2.04802	3491.55	0.915069	3491.55	4.02957	3491.55	2.77371
3492.03	4.29652	3492.03	1.59845	3492.03	1.60038	3492.03	2.00826	3492.03	2.04532	3492.03	0.910245	3492.03	4.02846	3492.03	2.77416
3492.51	4.29819	3492.51	1.59673	3492.51	1.60325	3492.51	2.00907	3492.51	2.04392	3492.51	0.906703	3492.51	4.02542	3492.51	2.77591
3492.99	4.2999	3492.99	1.59535	3492.99	1.60685	3492.99	2.00887	3492.99	2.04325	3492.99	0.905053	3492.99	4.02134	3492.99	2.77947
3493.47	4.30159	3493.47	1.59446	3493.47	1.61058	3493.47	2.00721	3493.47	2.04279	3493.47	0.905475	3493.47	4.01757	3493.47	2.785
3493.96	4.3033	3493.96	1.594	3493.96	1.6136	3493.96	2.004	3493.96	2.04227	3493.96	0.907679	3493.96	4.01538	3493.96	2.79214
3494.44	4.30493	3494.44	1.5938	3494.44	1.61515	3494.44	1.99969	3494.44	2.04183	3494.44	0.911013	3494.44	4.01544	3494.44	2.79986
3494.92	4.30613	3494.92	1.59377	3494.92	1.61495	3494.92	1.99521	3494.92	2.04195	3494.92	0.914707	3494.92	4.01756	3494.92	2.80668
3495.4	4.30639	3495.4	1.59393	3495.4	1.61326	3495.4	1.99159	3495.4	2.04318	3495.4	0.918135	3495.4	4.0209	3495.4	2.81104
3495.89	4.30528	3495.89	1.59451	3495.89	1.61088	3495.89	1.98955	3495.89	2.04587	3495.89	0.920984	3495.89	4.02431	3495.89	2.81186
3496.37	4.30272	3496.37	1.59572	3496.37	1.6087	3496.37	1.98916	3496.37	2.04993	3496.37	0.923262	3496.37	4.02686	3496.37	2.8089
3496.85	4.29914	3496.85	1.59762	3496.85	1.60743	3496.85	1.98978	3496.85	2.0548	3496.85	0.925146	3496.85	4.02807	3496.85	2.803
3497.33	4.29547	3497.33	1.5999	3497.33	1.6073	3497.33	1.99038	3497.33	2.05956	3497.33	0.926748	3497.33	4.02799	3497.33	2.79577
3497.81	4.29281	3497.81	1.60197	3497.81	1.60811	3497.81	1.99005	3497.81	2.06323	3497.81	0.927951	3497.81	4.02699	3497.81	2.78913
3498.3	4.292	3498.3	1.60313	3498.3	1.60945	3498.3	1.98842	3498.3	2.06508	3498.3	0.928407	3498.3	4.02551	3498.3	2.78459
3498.78	4.29331	3498.78	1.60294	3498.78	1.61096	3498.78	1.98583	3498.78	2.0649	3498.78	0.927722	3498.78	4.0238	3498.78	2.78276
3499.26	4.29627	3499.26	1.60143	3499.26	1.61257	3499.26	1.9832	3499.26	2.06305	3499.26	0.92575	3499.26	4.02196	3499.26	2.78324
3499.74	4.29993	3499.74	1.59923	3499.74	1.61441	3499.74	1.98148	3499.74	2.06037	3499.74	0.922826	3499.74	4.01999	3499.74	2.78491
3500.22	4.30314	3500.22	1.59734	3500.22	1.61668	3500.22	1.98119	3500.22	2.05788	3500.22	0.919806	3500.22	4.01804	3500.22	2.78653
3500.71	4.30496	3500.71	1.59679	3500.71	1.61939	3500.71	1.98216	3500.71	2.05652	3500.71	0.917841	3500.71	4.01638	3500.71	2.78729
3501.19	4.30492	3501.19	1.59817	3501.19	1.6222	3501.19	1.98355	3501.19	2.05682	3501.19	0.917956	3501.19	4.01539	3501.19	2.78717
3501.67	4.30298	3501.67	1.60143	3501.67	1.6245	3501.67	1.98433	3501.67	2.05879	3501.67	0.92062	3501.67	4.01535	3501.67	2.78685
3502.15	4.29936	3502.15	1.60585	3502.15	1.62559	3502.15	1.98378	3502.15	2.06191	3502.15	0.925499	3502.15	4.01624	3502.15	2.78726
3502.64	4.29437	3502.64	1.61044	3502.64	1.62506	3502.64	1.98187	3502.64	2.06533	3502.64	0.931544	3502.64	4.0177	3502.64	2.78897
3503.12	4.28819	3503.12	1.61438	3503.12	1.62288	3503.12	1.97931	3503.12	2.06813	3503.12	0.937378	3503.12	4.01914	3503.12	2.79178
3503.6	4.28103	3503.6	1.61736	3503.6	1.6194	3503.6	1.97718	3503.6	2.0696	3503.6	0.941818	3503.6	4.02003	3503.6	2.79473
3504.08	4.27321	3504.08	1.61975	3504.08	1.61518	3504.08	1.97643	3504.08	2.06945	3504.08	0.944299	3504.08	4.02016	3504.08	2.79643
3504.56	4.26539	3504.56	1.6223	3504.56	1.61066	3504.56	1.9774	3504.56	2.06781	3504.56	0.944987	3504.56	4.01972	3504.56	2.7958
3505.05	4.25856	3505.05	1.62567	3505.05	1.6061	3505.05	1.97965	3505.05	2.06515	3505.05	0.944559	3505.05	4.01919	3505.05	2.79256
3505.53	4.25387	3505.53	1.63006	3505.53	1.60155	3505.53	1.98215	3505.53	2.0621	3505.53	0.943782	3505.53	4.01906	3505.53	2.78753
3506.01	4.25231	3506.01	1.63493	3506.01	1.59715	3506.01	1.98376	3506.01	2.05921	3506.01	0.943117	3506.01	4.01947	3506.01	2.7823
3506.49	4.25429	3506.49	1.63922	3506.49	1.59336	3506.49	1.98367	3506.49	2.05686	3506.49	0.94258	3506.49	4.02008	3506.49	2.77861
3506.97	4.25948	3506.97	1.64179	3506.97	1.591	3506.97	1.98172	3506.97	2.05517	3506.97	0.941921	3506.97	4.02017	3506.97	2.77764
3507.46	4.26685	3507.46	1.64194	3507.46	1.59107	3507.46	1.97838	3507.46	2.0541	3507.46	0.940996	3507.46	4.01896	3507.46	2.77956
3507.94	4.27488	3507.94	1.63976	3507.94	1.59431	3507.94	1.97451	3507.94	2.05359	3507.94	0.940099	3507.94	4.01603	3507.94	2.78349
3508.42	4.28201	3508.42	1.63613	3508.42	1.60075	3508.42	1.97099	3508.42	2.05357	3508.42	0.94002	3508.42	4.01159	3508.42	2.788
3508.9	4.28703	3508.9	1.63231	3508.9	1.60945	3508.9	1.96848	3508.9	2.05405	3508.9	0.941735	3508.9	4.00645	3508.9	2.7917
3509.39	4.28939	3509.39	1.62939	3509.39	1.61865	3509.39	1.96727	3509.39	2.05498	3509.39	0.945837	3509.39	4.00179	3509.39	2.79382
3509.87	4.28923	3509.87	1.62779	3509.87	1.62632	3509.87	1.96737	3509.87	2.0562	3509.87	0.952013	3509.87	3.99862	3509.87	2.79445
3510.35	4.28732	3510.35	1.62706	3510.35	1.6309	3510.35	1.96861	3510.35	2.05738	3510.35	0.958875	3510.35	3.99742	3510.35	2.79428
3510.83	4.28475	3510.83	1.6262	3510.83	1.63182	3510.83	1.97077	3510.83	2.05801	3510.83	0.9643	3510.83	3.99798	3510.83	2.79408
3511.31	4.28269	3511.31	1.62412	3511.31	1.62973	3511.31	1.97359	3511.31	2.0576	3511.31	0.966199	3511.31	3.99955	3511.31	2.79421
3511.8	4.28206	3511.8	1.62026	3511.8	1.62609	3511.8	1.97668	3511.8	2.05586	3511.8	0.963376	3511.8	4.00123	3511.8	2.79432
3512.28	4.28332	3512.28	1.61489	3512.28	1.62258	3512.28	1.97956	3512.28	2.05287	3512.28	0.956087	3512.28	4.00244	3512.28	2.79361
3512.76	4.28642	3512.76	1.60906	3512.76	1.62034	3512.76	1.98175	3512.76	2.04911	3512.76	0.94602	3512.76	4.00313	3512.76	2.79123
3513.24	4.29069	3513.24	1.60418	3513.24	1.61965	3513.24	1.98293	3513.24	2.04537	3513.24	0.935672	3513.24	4.00377	3513.24	2.78686
3513.72	4.29507	3513.72	1.60146	3513.72	1.61992	3513.72	1.98311	3513.72	2.04248	3513.72	0.927377	3513.72	4.005	3513.72	2.78099
3514.21	4.29838	3514.21	1.60151	3514.21	1.62017	3514.21	1.98274	3514.21	2.04101	3514.21	0.922437	3514.21	4.00722	3514.21	2.77485
3514.69	4.29969	3514.69	1.60414	3514.69	1.61959	3514.69	1.98252	3514.69	2.04114	3514.69	0.92073	3514.69	4.01031	3514.69	2.76992
3515.17	4.29866	3515.17	1.60858	3515.17	1.61798	3515.17	1.98314	3515.17	2.0426	3515.17	0.920979	3515.17	4.01356	3515.17	2.76734
3515.65	4.29575	3515.65	1.61383	3515.65	1.61581	3515.65	1.98488	3515.65	2.04488	3515.65	0.921519	3515.65	4.01594	3515.65	2.76744
3516.14	4.2921	3516.14	1.61901	3516.14	1.61397	3516.14	1.98747	3516.14	2.04751	3516.14	0.921193	3516.14	4.01653	3516.14	2.76962
3516.62	4.28915	3516.62	1.62355	3516.62	1.61322	3516.62	1.99009	3516.62	2.05028	3516.62	0.919934	3516.62	4.01495	3516.62	2.77266
3517.1	4.28812	3517.1	1.62707	3517.1	1.61388	3517.1	1.99178	3517.1	2.05333	3517.1	0.918763	3517.1	4.01153	3517.1	2.77522
3517.58	4.28951	3517.58	1.62924	3517.58	1.61566	3517.58	1.99178	3517.58	2.05704	3517.58	0.91923	3517.58	4.00725	3517.58	2.77641
3518.06	4.29287	3518.06	1.62962	3518.06	1.61789	3518.06	1.98997	3518.06	2.06172	3518.06	0.92257	3518.06	4.00336	3518.06	2.77604
3518.55	4.29699	3518.55	1.6277	3518.55	1.61994	3518.55	1.98691	3518.55	2.06732	3518.55	0.929014	3518.55	4.00091	3518.55	2.7746
3519.03	4.30039	3519.03	1.62318	3519.03	1.62155	3519.03	1.98366	3519.03	2.07325	3519.03	0.937558	3519.03	4.00046	3519.03	2.77289
3519.51	4.30191	3519.51	1.61624	3519.51	1.62294	3519.51	1.98137	3519.51	2.07849	3519.51	0.946306	3519.51	4.00189	3519.51	2.7716
3519.99	4.30122	3519.99	1.60777	3519.99	1.62466	3519.99	1.98084	3519.99	2.08184	3519.99	0.953194	3519.99	4.0045	3519.99	2.77108
3520.47	4.29896	3520.47	1.59925	3520.47	1.62721	3520.47	1.98236	3520.47	2.08241	3520.47	0.956747	3520.47	4.00733	3520.47	2.77126
3520.96	4.29647	3520.96	1.59235	3520.96	1.63075	3520.96	1.98565	3520.96	2.07997	3520.96	0.956531	3520.96	4.00946	3520.96	2.77187
3521.44	4.29523	3521.44	1.58834	3521.44	1.635	3521.44	1.99018	3521.44	2.0751	3521.44	0.953131	3521.44	4.01029	3521.44	2.77266
3521.92	4.29627	3521.92	1.58768	3521.92	1.63938	3521.92	1.99536	3521.92	2.06904	3521.92	0.94774	3521.92	4.00963	3521.92	2.77364
3522.4	4.2998	3522.4	1.58979	3522.4	1.64329	3522.4	2.00075	3522.4	2.06331	3522.4	0.941591	3522.4	4.00775	3522.4	2.77501
3522.89	4.30516	3522.89	1.59329	3522.89	1.64647	3522.89	2.00599	3522.89	2.0592	3522.89	0.935533	3522.89	4.00524	3522.89	2.77694
3523.37	4.31119	3523.37	1.59661	3523.37	1.649	3523.37	2.01066	3523.37	2.05737	3523.37	0.929913	3523.37	4.00289	3523.37	2.77943
3523.85	4.31667	3523.85	1.59856	3523.85	1.65118	3523.85	2.01417	3523.85	2.05772	3523.85	0.924755	3523.85	4.00152	3523.85	2.78205
3524.33	4.32082	3524.33	1.59874	3524.33	1.65325	3524.33	2.01579	3524.33	2.05951	3524.33	0.920077	3524.33	4.00179	3524.33	2.78414
3524.81	4.32343	3524.81	1.59757	3524.81	1.65509	3524.81	2.01493	3524.81	2.06175	3524.81	0.916107	3524.81	4.004	3524.81	2.78494
3525.3	4.32484	3525.3	1.59596	3525.3	1.65625	3525.3	2.01143	3525.3	2.06362	3525.3	0.913292	3525.3	4.00803	3525.3	2.78401
3525.78	4.32565	3525.78	1.59476	3525.78	1.65609	3525.78	2.00586	3525.78	2.06481	3525.78	0.912093	3525.78	4.01325	3525.78	2.78137
3526.26	4.32639	3526.26	1.59436	3526.26	1.65415	3526.26	1.99946	3526.26	2.06556	3526.26	0.912705	3526.26	4.01866	3526.26	2.77756
3526.74	4.32733	3526.74	1.59454	3526.74	1.65044	3526.74	1.99383	3526.74	2.06647	3526.74	0.914888	3526.74	4.02313	3526.74	2.77346
3527.22	4.32845	3527.22	1.5947	3527.22	1.6455	3527.22	1.99043	3527.22	2.06814	3527.22	0.918007	3527.22	4.02577	3527.22	2.77001
3527.71	4.32955	3527.71	1.59424	3527.71	1.64028	3527.71	1.99005	3527.71	2.07081	3527.71	0.92127	3527.71	4.02619	3527.71	2.76796
3528.19	4.33035	3528.19	1.59298	3528.19	1.63571	3528.19	1.99258	3528.19	2.07414	3528.19	0.924039	3528.19	4.02469	3528.19	2.76772
3528.67	4.33062	3528.67	1.59135	3528.67	1.63237	3528.67	1.99708	3528.67	2.07728	3528.67	0.926041	3528.67	4.02211	3528.67	2.76935
3529.15	4.33021	3529.15	1.59021	3529.15	1.63034	3529.15	2.00221	3529.15	2.07916	3529.15	0.927385	3529.15	4.01949	3529.15	2.77264
3529.64	4.32904	3529.64	1.59048	3529.64	1.62933	3529.64	2.00673	3529.64	2.07889	3529.64	0.928376	3529.64	4.01762	3529.64	2.77721
3530.12	4.3271	3530.12	1.59279	3530.12	1.62891	3530.12	2.00989	3530.12	2.07617	3530.12	0.929263	3530.12	4.01674	3530.12	2.78254
3530.6	4.32452	3530.6	1.59717	3530.6	1.62884	3530.6	2.01146	3530.6	2.07145	3530.6	0.93006	3530.6	4.0164	3530.6	2.78797
3531.08	4.32166	3531.08	1.60311	3531.08	1.62915	3531.08	2.01164	3531.08	2.06586	3531.08	0.930559	3531.08	4.01569	3531.08	2.79273
3531.56	4.31912	3531.56	1.60979	3531.56	1.63007	3531.56	2.01066	3531.56	2.0609	3531.56	0.930491	3531.56	4.0137	3531.56	2.79599
3532.05	4.31763	3532.05	1.6164	3532.05	1.63171	3532.05	2.00866	3532.05	2.0579	3532.05	0.929758	3532.05	4.00996	3532.05	2.79708
3532.53	4.31783	3532.53	1.62234	3532.53	1.63391	3532.53	2.00564	3532.53	2.05768	3532.53	0.928571	3532.53	4.00475	3532.53	2.79575
3533.01	4.31998	3533.01	1.62727	3533.01	1.63617	3533.01	2.00167	3533.01	2.06022	3533.01	0.927415	3533.01	3.99906	3533.01	2.7923
3533.49	4.32379	3533.49	1.63094	3533.49	1.6379	3533.49	1.99716	3533.49	2.06481	3533.49	0.926852	3533.49	3.99429	3533.49	2.78755
3533.97	4.32841	3533.97	1.63308	3533.97	1.63871	3533.97	1.99293	3533.97	2.07026	3533.97	0.927263	3533.97	3.99175	3533.97	2.7826
3534.46	4.33268	3534.46	1.63327	3534.46	1.63872	3534.46	1.99012	3534.46	2.07542	3534.46	0.928676	3534.46	3.99223	3534.46	2.77851
3534.94	4.33547	3534.94	1.63114	3534.94	1.63854	3534.94	1.98976	3534.94	2.07947	3534.94	0.930761	3534.94	3.99579	3534.94	2.7759
3535.42	4.33615	3535.42	1.62658	3535.42	1.63902	3535.42	1.99234	3535.42	2.08222	3535.42	0.932994	3535.42	4.00178	3535.42	2.77487
3535.9	4.33467	3535.9	1.62009	3535.9	1.64078	3535.9	1.99746	3535.9	2.08398	3535.9	0.934912	3535.9	4.00914	3535.9	2.77501
3536.38	4.33164	3536.38	1.61279	3536.38	1.64385	3536.38	2.00392	3536.38	2.08528	3536.38	0.936316	3536.38	4.01667	3536.38	2.77571
3536.87	4.32797	3536.87	1.60625	3536.87	1.64752	3536.87	2.01005	3536.87	2.08654	3536.87	0.937333	3536.87	4.02337	3536.87	2.77651
3537.35	4.3245	3537.35	1.60198	3537.35	1.65064	3537.35	2.01432	3537.35	2.08773	3537.35	0.938301	3537.35	4.02854	3537.35	2.77728
3537.83	4.32176	3537.83	1.60093	3537.83	1.65212	3537.83	2.01587	3537.83	2.08838	3537.83	0.93956	3537.83	4.03173	3537.83	2.77826
3538.31	4.31982	3538.31	1.60302	3538.31	1.65144	3538.31	2.01479	3538.31	2.08773	3538.31	0.941246	3538.31	4.03272	3538.31	2.77977
3538.8	4.3185	3538.8	1.60715	3538.8	1.64894	3538.8	2.01197	3538.8	2.08517	3538.8	0.9432	3538.8	4.03153	3538.8	2.78198
3539.28	4.31749	3539.28	1.6115	3539.28	1.64565	3539.28	2.0087	3539.28	2.08054	3539.28	0.945006	3539.28	4.02843	3539.28	2.78468
3539.76	4.31659	3539.76	1.61415	3539.76	1.64286	3539.76	2.00617	3539.76	2.07443	3539.76	0.946139	3539.76	4.02413	3539.76	2.78731
3540.24	4.31569	3540.24	1.61368	3540.24	1.64157	3540.24	2.00504	3540.24	2.06799	3540.24	0.946141	3540.24	4.01967	3540.24	2.78927
3540.72	4.31467	3540.72	1.60971	3540.72	1.64211	3540.72	2.00529	3540.72	2.06269	3540.72	0.944762	3540.72	4.01634	3540.72	2.79023
3541.21	4.31329	3541.21	1.60299	3541.21	1.64412	3541.21	2.00642	3541.21	2.05975	3541.21	0.942023	3541.21	4.01524	3541.21	2.79036
3541.69	4.31106	3541.69	1.59513	3541.69	1.64691	3541.69	2.00772	3541.69	2.05977	3541.69	0.938206	3541.69	4.0169	3541.69	2.79039
3542.17	4.30747	3542.17	1.58808	3542.17	1.64986	3542.17	2.00859	3542.17	2.06256	3542.17	0.93381	3542.17	4.02102	3542.17	2.79128
3542.65	4.3022	3542.65	1.5836	3542.65	1.65277	3542.65	2.00879	3542.65	2.06719	3542.65	0.929475	3542.65	4.02649	3542.65	2.7938
3543.13	4.29543	3543.13	1.58274	3543.13	1.65585	3543.13	2.0084	3543.13	2.07239	3543.13	0.925882	3543.13	4.0317	3543.13	2.79819
3543.62	4.28798	3543.62	1.58567	3543.62	1.65939	3543.62	2.00774	3543.62	2.07693	3543.62	0.923621	3543.62	4.03515	3543.62	2.80395
3544.1	4.28117	3544.1	1.59171	3544.1	1.66338	3544.1	2.00714	3544.1	2.07999	3544.1	0.923033	3544.1	4.03599	3544.1	2.81006
3544.58	4.27638	3544.58	1.59957	3544.58	1.6672	3544.58	2.00683	3544.58	2.08129	3544.58	0.924072	3544.58	4.03433	3544.58	2.81534
3545.06	4.27463	3545.06	1.60769	3545.06	1.66974	3545.06	2.00679	3545.06	2.08106	3545.06	0.926283	3545.06	4.03115	3545.06	2.81893
3545.55	4.27614	3545.55	1.6146	3545.55	1.66981	3545.55	2.00681	3545.55	2.07981	3545.55	0.928907	3545.55	4.02785	3545.55	2.82055
3546.03	4.28033	3546.03	1.61912	3546.03	1.66678	3546.03	2.00651	3546.03	2.07808	3546.03	0.931145	3546.03	4.0257	3546.03	2.82052
3546.51	4.28603	3546.51	1.62061	3546.51	1.66105	3546.51	2.00547	3546.51	2.07633	3546.51	0.932479	3546.51	4.02528	3546.51	2.81951
3546.99	4.29197	3546.99	1.61893	3546.99	1.65406	3546.99	2.00338	3546.99	2.07483	3546.99	0.932912	3546.99	4.02639	3546.99	2.81824
3547.47	4.29723	3547.47	1.61444	3547.47	1.64791	3547.47	2.00015	3547.47	2.07374	3547.47	0.93299	3547.47	4.0282	3547.47	2.81716
3547.95	4.30155	3547.95	1.60792	3547.95	1.64454	3547.95	1.99599	3547.95	2.07314	3547.95	0.933573	3547.95	4.02978	3547.95	2.81646
3548.44	4.30517	3548.44	1.60037	3548.44	1.64499	3548.44	1.99144	3548.44	2.07298	3548.44	0.935412	3548.44	4.03046	3548.44	2.81617
3548.92	4.30858	3548.92	1.59287	3548.92	1.64902	3548.92	1.98717	3548.92	2.0731	3548.92	0.938725	3548.92	4.03017	3548.92	2.8164
3549.4	4.31214	3549.4	1.58634	3549.4	1.6552	3549.4	1.98383	3549.4	2.07317	3549.4	0.942984	3549.4	4.02928	3549.4	2.8174
3549.88	4.31578	3549.88	1.58146	3549.88	1.6615	3549.88	1.98175	3549.88	2.07277	3549.88	0.947011	3549.88	4.02834	3549.88	2.81956
3550.37	4.31907	3550.37	1.57856	3550.37	1.66603	3550.37	1.98077	3550.37	2.07154	3550.37	0.949375	3550.37	4.02769	3550.37	2.82316
3550.85	4.32139	3550.85	1.57761	3550.85	1.66765	3550.85	1.9803	3550.85	2.0694	3550.85	0.948948	3550.85	4.02728	3550.85	2.82805
3551.33	4.32228	3551.33	1.57827	3551.33	1.66625	3551.33	1.97953	3551.33	2.06669	3551.33	0.945375	3551.33	4.02668	3551.33	2.83356
3551.81	4.32168	3551.81	1.57992	3551.81	1.66267	3551.81	1.97782	3551.81	2.06425	3551.81	0.939288	3551.81	4.02535	3551.81	2.8386
3552.29	4.31989	3552.29	1.5819	3552.29	1.65828	3552.29	1.97513	3552.29	2.06311	3552.29	0.932126	3552.29	4.02299	3552.29	2.84199
3552.78	4.31744	3552.78	1.58361	3552.78	1.65449	3552.78	1.97213	3552.78	2.06417	3552.78	0.925647	3552.78	4.01974	3552.78	2.84294
3553.26	4.31479	3553.26	1.58466	3553.26	1.65231	3553.26	1.97008	3553.26	2.06779	3553.26	0.921339	3553.26	4.01619	3553.26	2.84139
3553.74	4.31209	3553.74	1.585	3553.74	1.65222	3553.74	1.97036	3553.74	2.07348	3553.74	0.91996	3553.74	4.01316	3553.74	2.83807
3554.22	4.30924	3554.22	1.58492	3554.22	1.65413	3554.22	1.97389	3554.22	2.08007	3554.22	0.921399	3554.22	4.01141	3554.22	2.83426
3554.7	4.30601	3554.7	1.58493	3554.7	1.65755	3554.7	1.98069	3554.7	2.08595	3554.7	0.924833	3554.7	4.01141	3554.7	2.83128
3555.19	4.30236	3555.19	1.58567	3555.19	1.6617	3555.19	1.98976	3555.19	2.08972	3555.19	0.929095	3555.19	4.01323	3555.19	2.83008
3555.67	4.29862	3555.67	1.58763	3555.67	1.66561	3555.67	1.9994	3555.67	2.09059	3555.67	0.933053	3555.67	4.01666	3555.67	2.83094
3556.15	4.29548	3556.15	1.59105	3556.15	1.66832	3556.15	2.00777	3556.15	2.08872	3556.15	0.935881	3556.15	4.02133	3556.15	2.83347
3556.63	4.29374	3556.63	1.59579	3556.63	1.66901	3556.63	2.01355	3556.63	2.08504	3556.63	0.937159	3556.63	4.02681	3556.63	2.83694
3557.12	4.29395	3557.12	1.60142	3557.12	1.66722	3557.12	2.01626	3557.12	2.08094	3557.12	0.936838	3557.12	4.03264	3557.12	2.84056
3557.6	4.29615	3557.6	1.60736	3557.6	1.66307	3557.6	2.01632	3557.6	2.07765	3557.6	0.935154	3557.6	4.03824	3557.6	2.84378
3558.08	4.29971	3558.08	1.61302	3558.08	1.65729	3558.08	2.01467	3558.08	2.07584	3558.08	0.932558	3558.08	4.04291	3558.08	2.84638
3558.56	4.30354	3558.56	1.618	3558.56	1.65112	3558.56	2.01233	3558.56	2.07542	3558.56	0.929671	3558.56	4.04593	3558.56	2.84832
3559.04	4.30647	3559.04	1.62211	3559.04	1.64597	3559.04	2.00995	3559.04	2.07562	3559.04	0.92723	3559.04	4.04677	3559.04	2.84962
3559.53	4.30765	3559.53	1.62529	3559.53	1.643	3559.53	2.00766	3559.53	2.07542	3559.53	0.925968	3559.53	4.04541	3559.53	2.85011
3560.01	4.30686	3560.01	1.62753	3560.01	1.64281	3560.01	2.00526	3560.01	2.07394	3560.01	0.926432	3560.01	4.04242	3560.01	2.84954
3560.49	4.30457	3560.49	1.6287	3560.49	1.64524	3560.49	2.00241	3560.49	2.07079	3560.49	0.928785	3560.49	4.03888	3560.49	2.8477
3560.97	4.30167	3560.97	1.62856	3560.97	1.64957	3560.97	1.99897	3560.97	2.06621	3560.97	0.9327	3560.97	4.03598	3560.97	2.84465
3561.45	4.29923	3561.45	1.62685	3561.45	1.6548	3561.45	1.99499	3561.45	2.0609	3561.45	0.937419	3561.45	4.03448	3561.45	2.84084
3561.94	4.29805	3561.94	1.62344	3561.94	1.65998	3561.94	1.9907	3561.94	2.05582	3561.94	0.941985	3561.94	4.03435	3561.94	2.8371
3562.42	4.29858	3562.42	1.61851	3562.42	1.66447	3562.42	1.98626	3562.42	2.05189	3562.42	0.945573	3562.42	4.03471	3562.42	2.83439
3562.9	4.30081	3562.9	1.61257	3562.9	1.66792	3562.9	1.98174	3562.9	2.04979	3562.9	0.947771	3562.9	4.03423	3562.9	2.8335
3563.38	4.30446	3563.38	1.60643	3563.38	1.67026	3563.38	1.9771	3563.38	2.04987	3563.38	0.948683	3563.38	4.03174	3563.38	2.83474
3563.86	4.30912	3563.86	1.60096	3563.86	1.67147	3563.86	1.97248	3563.86	2.05213	3563.86	0.948804	3563.86	4.0269	3563.86	2.83792
3564.35	4.3144	3564.35	1.59682	3564.35	1.67163	3564.35	1.96833	3564.35	2.05632	3564.35	0.948719	3564.35	4.02046	3564.35	2.84238
3564.83	4.31997	3564.83	1.59437	3564.83	1.67089	3564.83	1.96544	3564.83	2.06191	3564.83	0.948776	3564.83	4.01407	3564.83	2.84732
3565.31	4.32552	3565.31	1.59354	3565.31	1.66961	3565.31	1.96473	3565.31	2.06824	3565.31	0.948891	3565.31	4.00963	3565.31	2.85206
3565.79	4.33072	3565.79	1.59395	3565.79	1.66833	3565.79	1.96684	3565.79	2.07449	3565.79	0.948577	3565.79	4.00845	3565.79	2.85617
3566.28	4.33523	3566.28	1.59506	3566.28	1.66768	3566.28	1.97171	3566.28	2.07988	3566.28	0.947201	3566.28	4.01066	3566.28	2.85956
3566.76	4.33877	3566.76	1.59629	3566.76	1.66806	3566.76	1.97848	3566.76	2.08378	3566.76	0.94433	3566.76	4.01503	3566.76	2.86224
3567.24	4.34129	3567.24	1.59715	3567.24	1.66943	3567.24	1.98568	3567.24	2.08591	3567.24	0.940032	3567.24	4.01946	3567.24	2.86419
3567.72	4.34305	3567.72	1.59722	3567.72	1.67116	3567.72	1.99187	3567.72	2.08637	3567.72	0.934944	3567.72	4.02186	3567.72	2.86527
3568.2	4.34463	3568.2	1.59628	3568.2	1.67227	3568.2	1.99623	3568.2	2.08564	3568.2	0.930094	3568.2	4.021	3568.2	2.86522
3568.69	4.34682	3568.69	1.59426	3568.69	1.67193	3568.69	1.99897	3568.69	2.08431	3568.69	0.926543	3568.69	4.01702	3568.69	2.86386
3569.17	4.35033	3569.17	1.59139	3569.17	1.66988	3569.17	2.00121	3569.17	2.08292	3569.17	0.92503	3569.17	4.01121	3569.17	2.86129
3569.65	4.35556	3569.65	1.58826	3569.65	1.66672	3569.65	2.00437	3569.65	2.08174	3569.65	0.925766	3569.65	4.00544	3569.65	2.85803
3570.13	4.36246	3570.13	1.58581	3570.13	1.66371	3570.13	2.00945	3570.13	2.08075	3570.13	0.928435	3570.13	4.00132	3570.13	2.85488
3570.61	4.37044	3570.61	1.58513	3570.61	1.66223	3570.61	2.01643	3570.61	2.07977	3570.61	0.932357	3570.61	3.99966	3570.61	2.85278
3571.1	4.37854	3571.1	1.58717	3571.1	1.66315	3571.1	2.02418	3571.1	2.07863	3571.1	0.936714	3571.1	4.00036	3571.1	2.85238
3571.58	4.38566	3571.58	1.59232	3571.58	1.66631	3571.58	2.03082	3571.58	2.07737	3571.58	0.94075	3571.58	4.00268	3571.58	2.85387
3572.06	4.39079	3572.06	1.6002	3572.06	1.6705	3572.06	2.0345	3572.06	2.07626	3572.06	0.943921	3572.06	4.00569	3572.06	2.85677
3572.54	4.39325	3572.54	1.60956	3572.54	1.6739	3572.54	2.03412	3572.54	2.07572	3572.54	0.945961	3572.54	4.00865	3572.54	2.86007
3573.03	4.39288	3573.03	1.61863	3573.03	1.67491	3573.03	2.02979	3573.03	2.0761	3573.03	0.946912	3573.03	4.01122	3573.03	2.86255
3573.51	4.39004	3573.51	1.62563	3573.51	1.67284	3573.51	2.02269	3573.51	2.07747	3573.51	0.947098	3573.51	4.01326	3573.51	2.86321
3573.99	4.3855	3573.99	1.62937	3573.99	1.66833	3573.99	2.01464	3573.99	2.07951	3573.99	0.947068	3573.99	4.01465	3573.99	2.86158
3574.47	4.38025	3574.47	1.62966	3574.47	1.6631	3574.47	2.00735	3574.47	2.08159	3574.47	0.947464	3574.47	4.01513	3574.47	2.85799
3574.95	4.3753	3574.95	1.62728	3574.95	1.6592	3574.95	2.0019	3574.95	2.08294	3574.95	0.948834	3574.95	4.01436	3574.95	2.8534
3575.44	4.37149	3575.44	1.62363	3575.44	1.65812	3575.44	1.99854	3575.44	2.08296	3575.44	0.951434	3575.44	4.01222	3575.44	2.84915
3575.92	4.36931	3575.92	1.62018	3575.92	1.66015	3575.92	1.99692	3575.92	2.08146	3575.92	0.95509	3575.92	4.00904	3575.92	2.84653
3576.4	4.36885	3576.4	1.61786	3576.4	1.66433	3576.4	1.99648	3576.4	2.07869	3576.4	0.959202	3576.4	4.00578	3576.4	2.84634
3576.88	4.36984	3576.88	1.61684	3576.88	1.66891	3576.88	1.99677	3576.88	2.07529	3576.88	0.962921	3576.88	4.00369	3576.88	2.84873
3577.36	4.3717	3577.36	1.61664	3577.36	1.67218	3577.36	1.99764	3577.36	2.07208	3577.36	0.965461	3577.36	4.00387	3577.36	2.85314
3577.85	4.37372	3577.85	1.61646	3577.85	1.67322	3577.85	1.99904	3577.85	2.06978	3577.85	0.966409	3577.85	4.00667	3577.85	2.85859
3578.33	4.37517	3578.33	1.61572	3578.33	1.67216	3578.33	2.00087	3578.33	2.0689	3578.33	0.9659	3578.33	4.01147	3578.33	2.86399
3578.81	4.37554	3578.81	1.61428	3578.81	1.66996	3578.81	2.00276	3578.81	2.06959	3578.81	0.964556	3578.81	4.01684	3578.81	2.86852
3579.29	4.37456	3579.29	1.61253	3579.29	1.66781	3579.29	2.0042	3579.29	2.07172	3579.29	0.963202	3579.29	4.02112	3579.29	2.87186
3579.78	4.37228	3579.78	1.61107	3579.78	1.66648	3579.78	2.00472	3579.78	2.07499	3579.78	0.962474	3579.78	4.02322	3579.78	2.87419
3580.26	4.36901	3580.26	1.61038	3580.26	1.66601	3580.26	2.00422	3580.26	2.07899	3580.26	0.962512	3580.26	4.02304	3580.26	2.87609
3580.74	4.36521	3580.74	1.6106	3580.74	1.66585	3580.74	2.00307	3580.74	2.08333	3580.74	0.962887	3580.74	4.02164	3580.74	2.87819
3581.22	4.36134	3581.22	1.61149	3581.22	1.66531	3581.22	2.002	3581.22	2.08767	3581.22	0.962812	3581.22	4.02065	3581.22	2.88094
3581.7	4.35771	3581.7	1.61265	3581.7	1.66414	3581.7	2.00165	3581.7	2.09174	3581.7	0.961528	3581.7	4.02154	3581.7	2.88437
3582.19	4.35448	3582.19	1.6138	3582.19	1.66273	3582.19	2.00227	3582.19	2.09533	3582.19	0.958689	3582.19	4.02488	3582.19	2.88812
3582.67	4.35162	3582.67	1.615	3582.67	1.66199	3582.67	2.00343	3582.67	2.09831	3582.67	0.954539	3582.67	4.03011	3582.67	2.89157
3583.15	4.34903	3583.15	1.61661	3583.15	1.66284	3583.15	2.00423	3583.15	2.10063	3583.15	0.949805	3583.15	4.03576	3583.15	2.89405
3583.63	4.34666	3583.63	1.61898	3583.63	1.66571	3583.63	2.00366	3583.63	2.10226	3583.63	0.945344	3583.63	4.0402	3583.63	2.89514
3584.11	4.34458	3584.11	1.62219	3584.11	1.67019	3584.11	2.00116	3584.11	2.10312	3584.11	0.941756	3584.11	4.04236	3584.11	2.89476
3584.6	4.34295	3584.6	1.62582	3584.6	1.6752	3584.6	1.99697	3584.6	2.10309	3584.6	0.939142	3584.6	4.04221	3584.6	2.89318
3585.08	4.34196	3585.08	1.62899	3585.08	1.67943	3585.08	1.99204	3585.08	2.10194	3585.08	0.937136	3585.08	4.04064	3585.08	2.89091
3585.56	4.34163	3585.56	1.63072	3585.56	1.68194	3585.56	1.98772	3585.56	2.09947	3585.56	0.935202	3585.56	4.03901	3585.56	2.88849
3586.04	4.34179	3586.04	1.63035	3586.04	1.68253	3586.04	1.98517	3586.04	2.09558	3586.04	0.933031	3586.04	4.03839	3586.04	2.88626
3586.53	4.34201	3586.53	1.62784	3586.53	1.68177	3586.53	1.9848	3586.53	2.09041	3586.53	0.930825	3586.53	4.03909	3586.53	2.88432
3587.01	4.34184	3587.01	1.62392	3587.01	1.68058	3587.01	1.98621	3587.01	2.08445	3587.01	0.929312	3587.01	4.04054	3587.01	2.88244
3587.49	4.34095	3587.49	1.61976	3587.49	1.67975	3587.49	1.98832	3587.49	2.07846	3587.49	0.929436	3587.49	4.04174	3587.49	2.88024
3587.97	4.33946	3587.97	1.61657	3587.97	1.67945	3587.97	1.98996	3587.97	2.0733	3587.97	0.931862	3587.97	4.04185	3587.97	2.87737
3588.45	4.33795	3588.45	1.61508	3588.45	1.67927	3588.45	1.99043	3588.45	2.06966	3588.45	0.936548	3588.45	4.04071	3588.45	2.87372
3588.94	4.33734	3588.94	1.61532	3588.94	1.67855	3588.94	1.98978	3588.94	2.06786	3588.94	0.942617	3588.94	4.03898	3588.94	2.86948
3589.42	4.33849	3589.42	1.61677	3589.42	1.67688	3589.42	1.98873	3589.42	2.06769	3589.42	0.948631	3589.42	4.03769	3589.42	2.86517
3589.9	4.34181	3589.9	1.61867	3589.9	1.67444	3589.9	1.98822	3589.9	2.06856	3589.9	0.953146	3589.9	4.03763	3589.9	2.86148
3590.38	4.347	3590.38	1.62038	3590.38	1.67197	3590.38	1.98899	3590.38	2.06973	3590.38	0.955262	3590.38	4.0388	3590.38	2.85907
3590.86	4.35308	3590.86	1.6216	3590.86	1.67033	3590.86	1.99114	3590.86	2.07055	3590.86	0.954942	3590.86	4.04033	3590.86	2.85836
3591.35	4.35865	3591.35	1.62232	3591.35	1.66996	3591.35	1.99421	3591.35	2.07069	3591.35	0.952957	3591.35	4.04081	3591.35	2.85946
3591.83	4.36242	3591.83	1.62261	3591.83	1.67054	3591.83	1.99734	3591.83	2.07015	3591.83	0.950538	3591.83	4.03899	3591.83	2.86207
3592.31	4.3636	3592.31	1.62241	3592.31	1.67102	3592.31	1.99972	3592.31	2.06924	3592.31	0.948861	3592.31	4.03439	3592.31	2.86556
3592.79	4.36219	3592.79	1.62154	3592.79	1.6701	3592.79	2.00088	3592.79	2.06834	3592.79	0.948596	3592.79	4.02762	3592.79	2.86916
3593.28	4.359	3593.28	1.61983	3593.28	1.66693	3593.28	2.00083	3593.28	2.06773	3593.28	0.949658	3593.28	4.02026	3593.28	2.87207
3593.76	4.35524	3593.76	1.61739	3593.76	1.66164	3593.76	2	3593.76	2.06744	3593.76	0.95128	3593.76	4.01419	3593.76	2.87377
3594.24	4.35204	3594.24	1.61479	3594.24	1.65551	3594.24	1.99898	3594.24	2.06728	3594.24	0.952344	3594.24	4.01087	3594.24	2.87414
3594.72	4.35001	3594.72	1.61302	3594.72	1.6505	3594.72	1.99831	3594.72	2.06693	3594.72	0.951839	3594.72	4.01074	3594.72	2.87347
3595.2	4.34902	3595.2	1.61313	3595.2	1.64848	3595.2	1.99834	3595.2	2.06608	3595.2	0.949254	3595.2	4.01314	3595.2	2.87241
3595.69	4.3484	3595.69	1.61575	3595.69	1.65037	3595.69	1.99927	3595.69	2.06462	3595.69	0.944748	3595.69	4.01666	3595.69	2.87171
3596.17	4.34736	3596.17	1.62069	3596.17	1.65574	3596.17	2.00115	3596.17	2.06269	3596.17	0.939058	3596.17	4.01983	3596.17	2.87202
3596.65	4.34542	3596.65	1.62687	3596.65	1.66304	3596.65	2.004	3596.65	2.06062	3596.65	0.933223	3596.65	4.0217	3596.65	2.87359
3597.13	4.34263	3597.13	1.63262	3597.13	1.6702	3597.13	2.00774	3597.13	2.05885	3597.13	0.928228	3597.13	4.02209	3597.13	2.87626
3597.61	4.33957	3597.61	1.63631	3597.61	1.67556	3597.61	2.01213	3597.61	2.05778	3597.61	0.924706	3597.61	4.02154	3597.61	2.87941
3598.1	4.33704	3598.1	1.63697	3598.1	1.67843	3598.1	2.01671	3598.1	2.05768	3598.1	0.922794	3598.1	4.02088	3598.1	2.88219
3598.58	4.33564	3598.58	1.63467	3598.58	1.67918	3598.58	2.02079	3598.58	2.05861	3598.58	0.922173	3598.58	4.02074	3598.58	2.88374
3599.06	4.33561	3599.06	1.63042	3599.06	1.67888	3599.06	2.02365	3599.06	2.06047	3599.06	0.922266	3599.06	4.02137	3599.06	2.88347
3599.54	4.33678	3599.54	1.62568	3599.54	1.67857	3599.54	2.0247	3599.54	2.06302	3599.54	0.922503	3599.54	4.02257	3599.54	2.88123
3600.03	4.33884	3600.03	1.6218	3600.03	1.67863	3600.03	2.02372	3600.03	2.06598	3600.03	0.922573	3600.03	4.02394	3600.03	2.87738
3600.51	4.34161	3600.51	1.61943	3600.51	1.67866	3600.51	2.02095	3600.51	2.06915	3600.51	0.922572	3600.51	4.02517	3600.51	2.8728
3600.99	4.34521	3600.99	1.61839	3600.99	1.67769	3600.99	2.01698	3600.99	2.07245	3600.99	0.922999	3600.99	4.0262	3600.99	2.86865
3601.47	4.34999	3601.47	1.61793	3601.47	1.67481	3601.47	2.01255	3601.47	2.07595	3601.47	0.924585	3601.47	4.02713	3601.47	2.86609
3601.95	4.35624	3601.95	1.61723	3601.95	1.66982	3601.95	2.00828	3601.95	2.07979	3601.95	0.928019	3601.95	4.02803	3601.95	2.86598
3602.43	4.3638	3602.43	1.6159	3602.43	1.66346	3602.43	2.00448	3602.43	2.0841	3602.43	0.933669	3602.43	4.02871	3602.43	2.86863
3602.92	4.3719	3602.92	1.61417	3602.92	1.65728	3602.92	2.00118	3602.92	2.08888	3602.92	0.941397	3602.92	4.02867	3602.92	2.87365
3603.4	4.3793	3603.4	1.61279	3603.4	1.65298	3603.4	1.99818	3603.4	2.09385	3603.4	0.950552	3603.4	4.02727	3603.4	2.88011
3603.88	4.38467	3603.88	1.61257	3603.88	1.65184	3603.88	1.9953	3603.88	2.09848	3603.88	0.960117	3603.88	4.02408	3603.88	2.88669
3604.36	4.38713	3604.36	1.61398	3604.36	1.65417	3604.36	1.99246	3604.36	2.10208	3604.36	0.968968	3604.36	4.01929	3604.36	2.89209
3604.85	4.38666	3604.85	1.61686	3604.85	1.65929	3604.85	1.98978	3604.85	2.10403	3604.85	0.976144	3604.85	4.01381	3604.85	2.89532
3605.33	4.38416	3605.33	1.62052	3605.33	1.66585	3605.33	1.98751	3605.33	2.104	3605.33	0.981046	3605.33	4.00914	3605.33	2.896
3605.81	4.38112	3605.81	1.62403	3605.81	1.67234	3605.81	1.98594	3605.81	2.10218	3605.81	0.983486	3605.81	4.00688	3605.81	2.89444
3606.29	4.37902	3606.29	1.62671	3606.29	1.6777	3606.29	1.98531	3606.29	2.09922	3606.29	0.98359	3606.29	4.00815	3606.29	2.8914
3606.77	4.37876	3606.77	1.62833	3606.77	1.68146	3606.77	1.9858	3606.77	2.09604	3606.77	0.981646	3606.77	4.01312	3606.77	2.8879
3607.26	4.38037	3607.26	1.62917	3607.26	1.6838	3607.26	1.98755	3607.26	2.09356	3607.26	0.977982	3607.26	4.02085	3607.26	2.88476
3607.74	4.38315	3607.74	1.62973	3607.74	1.68519	3607.74	1.99062	3607.74	2.09233	3607.74	0.972966	3607.74	4.02958	3607.74	2.88243
3608.22	4.38606	3608.22	1.63036	3608.22	1.68605	3608.22	1.99493	3608.22	2.09236	3608.22	0.967095	3608.22	4.03722	3608.22	2.88094
3608.7	4.38838	3608.7	1.63098	3608.7	1.68659	3608.7	2.00018	3608.7	2.09317	3608.7	0.961092	3608.7	4.04217	3608.7	2.88005
3609.18	4.39003	3609.18	1.63107	3609.18	1.68674	3609.18	2.00571	3609.18	2.09401	3609.18	0.95587	3609.18	4.04383	3609.18	2.87955
3609.67	4.39159	3609.67	1.62986	3609.67	1.68637	3609.67	2.01058	3609.67	2.09426	3609.67	0.952324	3609.67	4.04282	3609.67	2.87955
3610.15	4.39392	3610.15	1.62681	3610.15	1.68542	3610.15	2.01367	3610.15	2.09374	3610.15	0.951006	3610.15	4.04063	3610.15	2.88045
3610.63	4.39758	3610.63	1.62182	3610.63	1.68401	3610.63	2.01404	3610.63	2.09271	3610.63	0.95185	3610.63	4.03899	3610.63	2.88284
3611.11	4.40243	3611.11	1.61542	3611.11	1.68236	3611.11	2.01114	3611.11	2.09174	3611.11	0.954115	3611.11	4.03909	3611.11	2.88709
3611.6	4.40761	3611.6	1.60862	3611.6	1.68063	3611.6	2.00508	3611.6	2.09134	3611.6	0.956579	3611.6	4.04122	3611.6	2.89306
3612.08	4.41184	3612.08	1.60259	3612.08	1.67881	3612.08	1.99662	3612.08	2.09166	3612.08	0.957945	3612.08	4.04468	3612.08	2.89997
3612.56	4.414	3612.56	1.5984	3612.56	1.67675	3612.56	1.98706	3612.56	2.09238	3612.56	0.957328	3612.56	4.0481	3612.56	2.90652
3613.04	4.41366	3613.04	1.59675	3613.04	1.67424	3613.04	1.978	3613.04	2.09283	3613.04	0.954638	3613.04	4.05009	3613.04	2.91131
3613.52	4.41133	3613.52	1.59787	3613.52	1.67128	3613.52	1.97089	3613.52	2.09239	3613.52	0.950672	3613.52	4.0498	3613.52	2.91346
3614.01	4.40824	3614.01	1.60156	3614.01	1.66817	3614.01	1.9668	3614.01	2.09082	3614.01	0.946819	3614.01	4.0474	3614.01	2.91301
3614.49	4.40589	3614.49	1.60733	3614.49	1.66551	3614.49	1.96617	3614.49	2.08848	3614.49	0.944492	3614.49	4.04399	3614.49	2.91092
3614.97	4.40538	3614.97	1.6145	3614.97	1.66393	3614.97	1.96881	3614.97	2.08629	3614.97	0.944559	3614.97	4.04118	3614.97	2.90873
3615.45	4.40707	3615.45	1.62236	3615.45	1.66384	3615.45	1.97408	3615.45	2.08526	3615.45	0.947047	3615.45	4.04044	3615.45	2.90787
3615.93	4.41057	3615.93	1.63014	3615.93	1.66521	3615.93	1.98104	3615.93	2.08614	3615.93	0.951217	3615.93	4.04261	3615.93	2.90909
3616.42	4.41494	3616.42	1.63708	3616.42	1.66755	3616.42	1.9886	3616.42	2.08904	3616.42	0.955942	3616.42	4.04754	3616.42	2.91215
3616.9	4.41911	3616.9	1.64244	3616.9	1.67004	3616.9	1.99568	3616.9	2.0934	3616.9	0.96019	3616.9	4.05426	3616.9	2.91595
3617.38	4.4222	3617.38	1.64567	3617.38	1.67189	3617.38	2.00133	3617.38	2.09821	3617.38	0.963412	3617.38	4.06126	3617.38	2.91903
3617.86	4.42365	3617.86	1.64653	3617.86	1.6726	3617.86	2.00489	3617.86	2.10243	3617.86	0.96567	3617.86	4.06708	3617.86	2.92016
3618.34	4.42321	3618.34	1.64516	3618.34	1.67224	3618.34	2.00609	3618.34	2.10544	3618.34	0.967464	3618.34	4.07069	3618.34	2.91898
3618.83	4.42083	3618.83	1.64209	3618.83	1.67132	3618.83	2.00509	3618.83	2.10728	3618.83	0.969346	3618.83	4.07178	3618.83	2.91611
3619.31	4.41662	3619.31	1.63808	3619.31	1.6706	3619.31	2.00246	3619.31	2.10852	3619.31	0.971531	3619.31	4.07064	3619.31	2.91297
3619.79	4.41086	3619.79	1.63395	3619.79	1.67066	3619.79	1.99891	3619.79	2.10987	3619.79	0.973723	3619.79	4.06788	3619.79	2.91111
3620.27	4.40412	3620.27	1.6304	3620.27	1.67164	3620.27	1.99511	3620.27	2.11179	3620.27	0.975239	3620.27	4.06412	3620.27	2.91157
3620.76	4.39729	3620.76	1.62786	3620.76	1.67319	3620.76	1.99148	3620.76	2.11411	3620.76	0.97539	3620.76	4.05974	3620.76	2.91443
3621.24	4.39151	3621.24	1.62648	3621.24	1.67465	3621.24	1.98816	3621.24	2.11616	3621.24	0.973869	3621.24	4.05494	3621.24	2.91878
3621.72	4.38781	3621.72	1.62613	3621.72	1.67538	3621.72	1.98513	3621.72	2.11705	3621.72	0.970962	3621.72	4.0499	3621.72	2.92312
3622.2	4.38686	3622.2	1.62642	3622.2	1.67506	3622.2	1.9824	3622.2	2.11614	3622.2	0.967462	3622.2	4.04495	3622.2	2.92598
3622.68	4.38869	3622.68	1.62682	3622.68	1.67384	3622.68	1.98016	3622.68	2.11336	3622.68	0.964359	3622.68	4.04066	3622.68	2.92634
3623.17	4.3927	3623.17	1.62665	3623.17	1.67226	3623.17	1.97885	3623.17	2.10931	3623.17	0.962462	3623.17	4.03771	3623.17	2.92391
3623.65	4.39787	3623.65	1.62533	3623.65	1.67109	3623.65	1.97899	3623.65	2.105	3623.65	0.962118	3623.65	4.03658	3623.65	2.91917
3624.13	4.40316	3624.13	1.62251	3624.13	1.67101	3624.13	1.98093	3624.13	2.10154	3624.13	0.963115	3624.13	4.03736	3624.13	2.91316
3624.61	4.40785	3624.61	1.61832	3624.61	1.6725	3624.61	1.98461	3624.61	2.09978	3624.61	0.964801	3624.61	4.03957	3624.61	2.90723
3625.09	4.41179	3625.09	1.61349	3625.09	1.6757	3625.09	1.98946	3625.09	2.10002	3625.09	0.966366	3625.09	4.0423	3625.09	2.90271
3625.58	4.41535	3625.58	1.60923	3625.58	1.68047	3625.58	1.9946	3625.58	2.10209	3625.58	0.967161	3625.58	4.04463	3625.58	2.90068
3626.06	4.41906	3626.06	1.60693	3626.06	1.68657	3626.06	1.99908	3626.06	2.10553	3626.06	0.96691	3626.06	4.04597	3626.06	2.90178
3626.54	4.42321	3626.54	1.60769	3626.54	1.69369	3626.54	2.00232	3626.54	2.10988	3626.54	0.965759	3626.54	4.04633	3626.54	2.9061
3627.02	4.42763	3627.02	1.61195	3627.02	1.70149	3627.02	2.00422	3627.02	2.11483	3627.02	0.964176	3627.02	4.04625	3627.02	2.91313
3627.51	4.43158	3627.51	1.61921	3627.51	1.70947	3627.51	2.00519	3627.51	2.1201	3627.51	0.962793	3627.51	4.04647	3627.51	2.92175
3627.99	4.43404	3627.99	1.62809	3627.99	1.71683	3627.99	2.00592	3627.99	2.12529	3627.99	0.962225	3627.99	4.04751	3627.99	2.93031
3628.47	4.4342	3628.47	1.63659	3628.47	1.72245	3628.47	2.00709	3628.47	2.12967	3628.47	0.962894	3628.47	4.04929	3628.47	2.93691
3628.95	4.43192	3628.95	1.64277	3628.95	1.72515	3628.95	2.00901	3628.95	2.13221	3628.95	0.964891	3628.95	4.05103	3628.95	2.94003
3629.43	4.42797	3629.43	1.64547	3629.43	1.72412	3629.43	2.01155	3629.43	2.13191	3629.43	0.967896	3629.43	4.05162	3629.43	2.93919
3629.92	4.4238	3629.92	1.64479	3629.92	1.71929	3629.92	2.01429	3629.92	2.1283	3629.92	0.971258	3629.92	4.05021	3629.92	2.93525
3630.4	4.42085	3630.4	1.6419	3630.4	1.7115	3630.4	2.01672	3630.4	2.12179	3630.4	0.974198	3630.4	4.04675	3630.4	2.9301
3630.88	4.42003	3630.88	1.6384	3630.88	1.70216	3630.88	2.01855	3630.88	2.11367	3630.88	0.976046	3630.88	4.04203	3630.88	2.92587
3631.36	4.42145	3631.36	1.63563	3631.36	1.69284	3631.36	2.01978	3631.36	2.10569	3631.36	0.976417	3631.36	4.03732	3631.36	2.92404
3631.84	4.42457	3631.84	1.63425	3631.84	1.68488	3631.84	2.02054	3631.84	2.09956	3631.84	0.975289	3631.84	4.03377	3631.84	2.92503
3632.33	4.42852	3632.33	1.63426	3632.33	1.67913	3632.33	2.02101	3632.33	2.09642	3632.33	0.972986	3632.33	4.03199	3632.33	2.92812
3632.81	4.43241	3632.81	1.63516	3632.81	1.67591	3632.81	2.02122	3632.81	2.09656	3632.81	0.970097	3632.81	4.03178	3632.81	2.93175
3633.29	4.43557	3633.29	1.63636	3633.29	1.67497	3633.29	2.02113	3633.29	2.09926	3633.29	0.967309	3633.29	4.03227	3633.29	2.93415
3633.77	4.43759	3633.77	1.6374	3633.77	1.6757	3633.77	2.02069	3633.77	2.10308	3633.77	0.965192	3633.77	4.03233	3633.77	2.93404
3634.26	4.43833	3634.26	1.63817	3634.26	1.67736	3634.26	2.02003	3634.26	2.10633	3634.26	0.96401	3634.26	4.03116	3634.26	2.93114
3634.74	4.43774	3634.74	1.63877	3634.74	1.67931	3634.74	2.01952	3634.74	2.10767	3634.74	0.96365	3634.74	4.02871	3634.74	2.92629
3635.22	4.43581	3635.22	1.63935	3635.22	1.68127	3635.22	2.01964	3635.22	2.10658	3635.22	0.963732	3635.22	4.02574	3635.22	2.92107
3635.7	4.43263	3635.7	1.63995	3635.7	1.68324	3635.7	2.02078	3635.7	2.1034	3635.7	0.96383	3635.7	4.02347	3635.7	2.9171
3636.18	4.42839	3636.18	1.6404	3636.18	1.68543	3636.18	2.02297	3636.18	2.09903	3636.18	0.963691	3636.18	4.02295	3636.18	2.91546
3636.67	4.42357	3636.67	1.64049	3636.67	1.68799	3636.67	2.02573	3636.67	2.0945	3636.67	0.963348	3636.67	4.02464	3636.67	2.91627
3637.15	4.41887	3637.15	1.64012	3637.15	1.69081	3637.15	2.02818	3637.15	2.09055	3637.15	0.963068	3637.15	4.02814	3637.15	2.91883
3637.63	4.41507	3637.63	1.63946	3637.63	1.69348	3637.63	2.02933	3637.63	2.08744	3637.63	0.96316	3637.63	4.03239	3637.63	2.92198
3638.11	4.41273	3638.11	1.63892	3638.11	1.69531	3638.11	2.02843	3638.11	2.08498	3638.11	0.963773	3638.11	4.03613	3638.11	2.92458
3638.59	4.41197	3638.59	1.63899	3638.59	1.6956	3638.59	2.02535	3638.59	2.08282	3638.59	0.964773	3638.59	4.0385	3638.59	2.92596
3639.08	4.41234	3639.08	1.63997	3639.08	1.69385	3639.08	2.02056	3639.08	2.08074	3639.08	0.965785	3639.08	4.03929	3639.08	2.92603
3639.56	4.41297	3639.56	1.64186	3639.56	1.69001	3639.56	2.01507	3639.56	2.07888	3639.56	0.966387	3639.56	4.03907	3639.56	2.92517
3640.04	4.41289	3640.04	1.6443	3640.04	1.68456	3640.04	2.00996	3640.04	2.07772	3640.04	0.96634	3640.04	4.03874	3640.04	2.924
3640.52	4.41142	3640.52	1.64682	3640.52	1.67843	3640.52	2.0061	3640.52	2.07787	3640.52	0.965736	3640.52	4.03915	3640.52	2.9231
3641.01	4.4084	3641.01	1.64903	3641.01	1.67275	3641.01	2.00387	3641.01	2.07978	3641.01	0.964973	3641.01	4.04062	3641.01	2.92289
3641.49	4.40424	3641.49	1.65082	3641.49	1.66861	3641.49	2.00316	3641.49	2.08346	3641.49	0.964568	3641.49	4.04283	3641.49	2.92365
3641.97	4.39974	3641.97	1.65237	3641.97	1.66672	3641.97	2.00358	3641.97	2.08847	3641.97	0.964896	3641.97	4.04498	3641.97	2.92559
3642.45	4.39573	3642.45	1.65394	3642.45	1.66728	3642.45	2.00461	3642.45	2.094	3642.45	0.965996	3642.45	4.04611	3642.45	2.92887
3642.93	4.39279	3642.93	1.65567	3642.93	1.66998	3642.93	2.00589	3642.93	2.09915	3642.93	0.967541	3642.93	4.04556	3642.93	2.9336
3643.42	4.39103	3643.42	1.65737	3643.42	1.67422	3643.42	2.0072	3643.42	2.10323	3643.42	0.969002	3643.42	4.04318	3643.42	2.93969
3643.9	4.3902	3643.9	1.65856	3643.9	1.67932	3643.9	2.00851	3643.9	2.10593	3643.9	0.969915	3643.9	4.03938	3643.9	2.94679
3644.38	4.38987	3644.38	1.65871	3644.38	1.68481	3644.38	2.00979	3644.38	2.10736	3644.38	0.970108	3644.38	4.03501	3644.38	2.95426
3644.86	4.38969	3644.86	1.65751	3644.86	1.69049	3644.86	2.01108	3644.86	2.10793	3644.86	0.969788	3644.86	4.03108	3644.86	2.96134
3645.34	4.38961	3645.34	1.65516	3645.34	1.69638	3645.34	2.01241	3645.34	2.10819	3645.34	0.969436	3645.34	4.02858	3645.34	2.96739
3645.83	4.38991	3645.83	1.65234	3645.83	1.70255	3645.83	2.01383	3645.83	2.10865	3645.83	0.96958	3645.83	4.02826	3645.83	2.97208
3646.31	4.3911	3646.31	1.65004	3646.31	1.70886	3646.31	2.01546	3646.31	2.10964	3646.31	0.970558	3646.31	4.03055	3646.31	2.97546
3646.79	4.39375	3646.79	1.64918	3646.79	1.71477	3646.79	2.01739	3646.79	2.11132	3646.79	0.972376	3646.79	4.03546	3646.79	2.97791
3647.27	4.39825	3647.27	1.65021	3647.27	1.71938	3647.27	2.01959	3647.27	2.11364	3647.27	0.97471	3647.27	4.04253	3647.27	2.97993
3647.76	4.40469	3647.76	1.65294	3647.76	1.72163	3647.76	2.02182	3647.76	2.11634	3647.76	0.977051	3647.76	4.0508	3647.76	2.98194
3648.24	4.41273	3648.24	1.65658	3648.24	1.72069	3648.24	2.02371	3648.24	2.11897	3648.24	0.978906	3648.24	4.05891	3648.24	2.98407
3648.72	4.42174	3648.72	1.66011	3648.72	1.71628	3648.72	2.02492	3648.72	2.12096	3648.72	0.979943	3648.72	4.06539	3648.72	2.98623
3649.2	4.43084	3649.2	1.66265	3649.2	1.70896	3649.2	2.02538	3649.2	2.12167	3649.2	0.980045	3649.2	4.06901	3649.2	2.98822
3649.68	4.43909	3649.68	1.66383	3649.68	1.69999	3649.68	2.02544	3649.68	2.12061	3649.68	0.979247	3649.68	4.06916	3649.68	2.98987
3650.17	4.44573	3650.17	1.66379	3650.17	1.69098	3650.17	2.02581	3650.17	2.11761	3650.17	0.977649	3650.17	4.06607	3650.17	2.9911
3650.65	4.45022	3650.65	1.66304	3650.65	1.68343	3650.65	2.0272	3650.65	2.11299	3650.65	0.975379	3650.65	4.06074	3650.65	2.9919
3651.13	4.45244	3651.13	1.66214	3651.13	1.67826	3651.13	2.02992	3651.13	2.10751	3651.13	0.972634	3651.13	4.05457	3651.13	2.99213
3651.61	4.45262	3651.61	1.66145	3651.61	1.6757	3651.61	2.03354	3651.61	2.10222	3651.61	0.969749	3651.61	4.04892	3651.61	2.99149
3652.09	4.45137	3652.09	1.66107	3652.09	1.67536	3652.09	2.03693	3652.09	2.09809	3652.09	0.967218	3652.09	4.04466	3652.09	2.9896
3652.58	4.44948	3652.58	1.66101	3652.58	1.67664	3652.58	2.03863	3652.58	2.0957	3652.58	0.965616	3652.58	4.0421	3652.58	2.9862
3653.06	4.44781	3653.06	1.6613	3653.06	1.67903	3653.06	2.03746	3653.06	2.09504	3653.06	0.965429	3653.06	4.041	3653.06	2.98135
3653.54	4.44707	3653.54	1.66214	3653.54	1.68233	3653.54	2.03308	3653.54	2.09556	3653.54	0.966882	3653.54	4.04092	3653.54	2.97564
3654.02	4.44775	3654.02	1.66375	3654.02	1.6866	3654.02	2.02618	3654.02	2.09636	3654.02	0.969813	3654.02	4.04143	3654.02	2.97004
3654.51	4.45003	3654.51	1.66626	3654.51	1.69205	3654.51	2.01841	3654.51	2.09658	3654.51	0.973661	3654.51	4.04224	3654.51	2.96575
3654.99	4.45373	3654.99	1.66946	3654.99	1.69872	3654.99	2.01178	3654.99	2.09569	3654.99	0.977569	3654.99	4.04316	3654.99	2.96374
3655.47	4.45831	3655.47	1.67268	3655.47	1.7063	3655.47	2.00797	3655.47	2.09378	3655.47	0.980613	3655.47	4.04399	3655.47	2.96437
3655.95	4.46294	3655.95	1.67496	3655.95	1.71413	3655.95	2.00764	3655.95	2.09161	3655.95	0.982086	3655.95	4.04439	3655.95	2.96715
3656.43	4.46671	3656.43	1.67536	3656.43	1.72136	3656.43	2.01014	3656.43	2.09029	3656.43	0.981735	3656.43	4.04394	3656.43	2.97086
3656.92	4.46882	3656.92	1.67342	3656.92	1.72725	3656.92	2.01383	3656.92	2.09085	3656.92	0.979831	3656.92	4.04228	3656.92	2.97401
3657.4	4.46878	3657.4	1.66944	3657.4	1.73149	3657.4	2.01685	3657.4	2.09375	3657.4	0.977041	3657.4	4.03945	3657.4	2.97548
3657.88	4.46655	3657.88	1.6644	3657.88	1.73419	3657.88	2.01796	3657.88	2.09867	3657.88	0.974181	3657.88	4.03597	3657.88	2.97489
3658.36	4.46248	3658.36	1.65964	3658.36	1.73578	3658.36	2.01694	3658.36	2.10465	3658.36	0.971994	3658.36	4.03282	3658.36	2.97265
3658.84	4.45724	3658.84	1.65639	3658.84	1.7367	3658.84	2.01451	3658.84	2.11042	3658.84	0.971037	3658.84	4.03113	3658.84	2.96958
3659.33	4.45167	3659.33	1.65538	3659.33	1.7372	3659.33	2.01184	3659.33	2.11487	3659.33	0.971638	3659.33	4.03173	3659.33	2.96656
3659.81	4.44658	3659.81	1.65669	3659.81	1.73724	3659.81	2.00997	3659.81	2.11731	3659.81	0.973896	3659.81	4.0348	3659.81	2.9641
3660.29	4.44261	3660.29	1.65974	3660.29	1.73662	3660.29	2.00932	3660.29	2.11768	3660.29	0.97764	3660.29	4.0397	3660.29	2.96232
3660.77	4.44	3660.77	1.66352	3660.77	1.7351	3660.77	2.00969	3660.77	2.11646	3660.77	0.982394	3660.77	4.04514	3660.77	2.96105
3661.26	4.43856	3661.26	1.66696	3661.26	1.73263	3661.26	2.01052	3661.26	2.11445	3661.26	0.987376	3661.26	4.04958	3661.26	2.96015
3661.74	4.43775	3661.74	1.66915	3661.74	1.72937	3661.74	2.01139	3661.74	2.11241	3661.74	0.991603	3661.74	4.05184	3661.74	2.95976
3662.22	4.43689	3662.22	1.66957	3662.22	1.72571	3662.22	2.01234	3662.22	2.11083	3662.22	0.994105	3662.22	4.05145	3662.22	2.96032
3662.7	4.43544	3662.7	1.66805	3662.7	1.72206	3662.7	2.01388	3662.7	2.1098	3662.7	0.994196	3662.7	4.04885	3662.7	2.9624
3663.18	4.43324	3663.18	1.66475	3663.18	1.71878	3663.18	2.01672	3663.18	2.10907	3663.18	0.991695	3663.18	4.04506	3663.18	2.96639
3663.66	4.43052	3663.66	1.66001	3663.66	1.71608	3663.66	2.02126	3663.66	2.10818	3663.66	0.987	3663.66	4.04132	3663.66	2.97217
3664.15	4.42787	3664.15	1.65436	3664.15	1.71407	3664.15	2.02721	3664.15	2.10672	3664.15	0.980958	3664.15	4.03859	3664.15	2.97904
3664.63	4.42592	3664.63	1.64848	3664.63	1.7129	3664.63	2.03363	3664.63	2.10443	3664.63	0.974576	3664.63	4.03732	3664.63	2.98591
3665.11	4.42513	3665.11	1.64316	3665.11	1.71285	3665.11	2.03923	3665.11	2.10133	3665.11	0.968706	3665.11	4.0375	3665.11	2.99169
3665.59	4.42553	3665.59	1.63926	3665.59	1.71427	3665.59	2.04294	3665.59	2.09776	3665.59	0.963846	3665.59	4.03888	3665.59	2.99565
3666.08	4.42688	3666.08	1.63749	3666.08	1.71748	3666.08	2.04441	3666.08	2.09436	3666.08	0.960151	3666.08	4.04125	3666.08	2.99765
3666.56	4.42878	3666.56	1.63825	3666.56	1.72257	3666.56	2.04414	3666.56	2.09204	3666.56	0.957623	3666.56	4.04463	3666.56	2.99806
3667.04	4.43096	3667.04	1.64146	3667.04	1.72925	3667.04	2.04322	3667.04	2.0918	3667.04	0.956357	3667.04	4.04917	3667.04	2.99755
3667.52	4.43353	3667.52	1.6465	3667.52	1.73679	3667.52	2.04283	3667.52	2.09451	3667.52	0.956669	3667.52	4.05502	3667.52	2.99671
3668	4.43698	3668	1.65234	3668	1.74421	3668	2.04369	3668	2.10067	3668	0.959008	3668	4.06197	3668	2.99592
3668.49	4.44198	3668.49	1.65777	3668.49	1.75048	3668.49	2.04573	3668.49	2.11003	3668.49	0.963656	3668.49	4.06937	3668.49	2.99531
3668.97	4.44904	3668.97	1.66168	3668.97	1.75481	3668.97	2.04814	3668.97	2.12147	3668.97	0.970342	3668.97	4.07614	3668.97	2.99491
3669.45	4.45808	3669.45	1.66343	3669.45	1.75687	3669.45	2.04979	3669.45	2.13296	3669.45	0.977986	3669.45	4.08105	3669.45	2.9949
3669.93	4.46819	3669.93	1.66298	3669.93	1.7568	3669.93	2.04976	3669.93	2.14204	3669.93	0.98479	3669.93	4.08313	3669.93	2.99573
3670.41	4.47773	3670.41	1.661	3670.41	1.75516	3670.41	2.04778	3670.41	2.14646	3670.41	0.988797	3670.41	4.08212	3670.41	2.99805
3670.9	4.48488	3670.9	1.65863	3670.9	1.75274	3670.9	2.04437	3670.9	2.14515	3670.9	0.988762	3670.9	4.07864	3670.9	3.00243
3671.38	4.48831	3671.38	1.65711	3671.38	1.75034	3671.38	2.04055	3671.38	2.13875	3671.38	0.984874	3671.38	4.07403	3671.38	3.00909
3671.86	4.48781	3671.86	1.65736	3671.86	1.7486	3671.86	2.03731	3671.86	2.1294	3671.86	0.978833	3671.86	4.06986	3671.86	3.01775
3672.34	4.48432	3672.34	1.65973	3672.34	1.74795	3672.34	2.03515	3672.34	2.11998	3672.34	0.973211	3672.34	4.06742	3672.34	3.02782
3672.82	4.47951	3672.82	1.66397	3672.82	1.74865	3672.82	2.03396	3672.82	2.11304	3672.82	0.970477	3672.82	4.06739	3672.82	3.03864
3673.31	4.47519	3673.31	1.66939	3673.31	1.75075	3673.31	2.03319	3673.31	2.11014	3673.31	0.972177	3673.31	4.06975	3673.31	3.04966
3673.79	4.47283	3673.79	1.67499	3673.79	1.75397	3673.79	2.03219	3673.79	2.11147	3673.79	0.978464	3673.79	4.07394	3673.79	3.06046
3674.27	4.47312	3674.27	1.67968	3674.27	1.75756	3674.27	2.03056	3674.27	2.11597	3674.27	0.987995	3674.27	4.07894	3674.27	3.07056
3674.75	4.47583	3674.75	1.68247	3674.75	1.76015	3674.75	2.02837	3674.75	2.12166	3674.75	0.998201	3674.75	4.08345	3674.75	3.0793
3675.24	4.4797	3675.24	1.68274	3675.24	1.76006	3675.24	2.02624	3675.24	2.12634	3675.24	1.00604	3675.24	4.08616	3675.24	3.08571
3675.72	4.48292	3675.72	1.68045	3675.72	1.75585	3675.72	2.02508	3675.72	2.12846	3675.72	1.0092	3675.72	4.08606	3675.72	3.08886
3676.2	4.48374	3676.2	1.67625	3676.2	1.74718	3676.2	2.02577	3676.2	2.1278	3676.2	1.00711	3676.2	4.08285	3676.2	3.08824
3676.68	4.48129	3676.68	1.67113	3676.68	1.73519	3676.68	2.02882	3676.68	2.1254	3676.68	1.00128	3676.68	4.07698	3676.68	3.08421
3677.16	4.47579	3677.16	1.66606	3677.16	1.72216	3677.16	2.03415	3677.16	2.12294	3677.16	0.994362	3677.16	4.06946	3677.16	3.07787
3677.65	4.46827	3677.65	1.66162	3677.65	1.7107	3677.65	2.04119	3677.65	2.12173	3677.65	0.988936	3677.65	4.06144	3677.65	3.07074
3678.13	4.46012	3678.13	1.65803	3678.13	1.70289	3678.13	2.04904	3678.13	2.12227	3678.13	0.986558	3678.13	4.05385	3678.13	3.0642
3678.61	4.45261	3678.61	1.65522	3678.61	1.69976	3678.61	2.05657	3678.61	2.12406	3678.61	0.987428	3678.61	4.04725	3678.61	3.05918
3679.09	4.44665	3679.09	1.65313	3679.09	1.70106	3679.09	2.06261	3679.09	2.12601	3679.09	0.990564	3679.09	4.04181	3679.09	3.05598
3679.57	4.44265	3679.57	1.65186	3679.57	1.70541	3679.57	2.0661	3679.57	2.12686	3679.57	0.994287	3679.57	4.03741	3679.57	3.0543
3680.06	4.44053	3680.06	1.65166	3680.06	1.71076	3680.06	2.06636	3680.06	2.12575	3680.06	0.996874	3680.06	4.03379	3680.06	3.05344
3680.54	4.43982	3680.54	1.65287	3680.54	1.71517	3680.54	2.06332	3680.54	2.12254	3680.54	0.997193	3680.54	4.03075	3680.54	3.05271
3681.02	4.43997	3681.02	1.65565	3681.02	1.71757	3681.02	2.0577	3681.02	2.11779	3681.02	0.995053	3681.02	4.02833	3681.02	3.05174
3681.5	4.44051	3681.5	1.65976	3681.5	1.71803	3681.5	2.05077	3681.5	2.11243	3681.5	0.991133	3681.5	4.0268	3681.5	3.05067
3681.99	4.44127	3681.99	1.6646	3681.99	1.71751	3681.99	2.0441	3681.99	2.10735	3681.99	0.986585	3681.99	4.02658	3681.99	3.04996
3682.47	4.44232	3682.47	1.66921	3682.47	1.71724	3682.47	2.03907	3682.47	2.10316	3682.47	0.982511	3682.47	4.02803	3682.47	3.05008
3682.95	4.44386	3682.95	1.67262	3682.95	1.71796	3682.95	2.03653	3682.95	2.10008	3682.95	0.97957	3682.95	4.0312	3682.95	3.05115
3683.43	4.44595	3683.43	1.67409	3683.43	1.71957	3683.43	2.03661	3683.43	2.09818	3683.43	0.977796	3683.43	4.03569	3683.43	3.05281
3683.91	4.44844	3683.91	1.67342	3683.91	1.72113	3683.91	2.03877	3683.91	2.09749	3683.91	0.976658	3683.91	4.04074	3683.91	3.05438
3684.4	4.45087	3684.4	1.67101	3684.4	1.7214	3684.4	2.04205	3684.4	2.09816	3684.4	0.975342	3684.4	4.04545	3684.4	3.05518
3684.88	4.45264	3684.88	1.6677	3684.88	1.71955	3684.88	2.04551	3684.88	2.10039	3684.88	0.973119	3684.88	4.04915	3684.88	3.05498
3685.36	4.45327	3685.36	1.66445	3685.36	1.71572	3685.36	2.04854	3685.36	2.10423	3685.36	0.969655	3685.36	4.05158	3685.36	3.05421
3685.84	4.45259	3685.84	1.66203	3685.84	1.71102	3685.84	2.05095	3685.84	2.10938	3685.84	0.965151	3685.84	4.053	3685.84	3.05374
3686.32	4.45088	3686.32	1.66083	3686.32	1.70716	3686.32	2.05283	3686.32	2.11512	3686.32	0.960294	3686.32	4.05396	3686.32	3.05456
3686.81	4.44878	3686.81	1.66089	3686.81	1.70579	3686.81	2.05432	3686.81	2.12035	3686.81	0.956078	3686.81	4.05499	3686.81	3.05719
3687.29	4.4472	3687.29	1.66195	3687.29	1.70779	3687.29	2.05537	3687.29	2.12383	3687.29	0.953531	3687.29	4.05636	3687.29	3.0614
3687.77	4.44697	3687.77	1.66367	3687.77	1.71279	3687.77	2.05571	3687.77	2.12455	3687.77	0.953384	3687.77	4.05788	3687.77	3.06611
3688.25	4.4485	3688.25	1.66567	3688.25	1.71911	3688.25	2.05496	3688.25	2.12222	3688.25	0.95577	3688.25	4.05901	3688.25	3.06979
3688.74	4.45159	3688.74	1.66758	3688.74	1.72439	3688.74	2.05299	3688.74	2.11735	3688.74	0.960089	3688.74	4.0591	3688.74	3.0712
3689.22	4.45542	3689.22	1.669	3689.22	1.72661	3689.22	2.0501	3689.22	2.11117	3689.22	0.965187	3689.22	4.05778	3689.22	3.07005
3689.7	4.45893	3689.7	1.66954	3689.7	1.72493	3689.7	2.04703	3689.7	2.10502	3689.7	0.969759	3689.7	4.05513	3689.7	3.06718
3690.18	4.46119	3690.18	1.66875	3690.18	1.71992	3690.18	2.04473	3690.18	2.09986	3690.18	0.972778	3690.18	4.05169	3690.18	3.0641
3690.66	4.46172	3690.66	1.66635	3690.66	1.71314	3690.66	2.04392	3690.66	2.09602	3690.66	0.973734	3690.66	4.04814	3690.66	3.06222
3691.15	4.46064	3691.15	1.66233	3691.15	1.70644	3691.15	2.04488	3691.15	2.09321	3691.15	0.972653	3691.15	4.04509	3691.15	3.06213
3691.63	4.4585	3691.63	1.65708	3691.63	1.70128	3691.63	2.04736	3691.63	2.09085	3691.63	0.969962	3691.63	4.04277	3691.63	3.06342
3692.11	4.45608	3692.11	1.65145	3692.11	1.69834	3692.11	2.05072	3692.11	2.08845	3692.11	0.966311	3692.11	4.0411	3692.11	3.0648
3692.59	4.45415	3692.59	1.64649	3692.59	1.69745	3692.59	2.05422	3692.59	2.08583	3692.59	0.962408	3692.59	4.03967	3692.59	3.0648
3693.07	4.4532	3693.07	1.6432	3693.07	1.69789	3693.07	2.05731	3693.07	2.08327	3693.07	0.958893	3693.07	4.03803	3693.07	3.06241
3693.56	4.45339	3693.56	1.64219	3693.56	1.69876	3693.56	2.05978	3693.56	2.08133	3693.56	0.956284	3693.56	4.03587	3693.56	3.05761
3694.04	4.45457	3694.04	1.64349	3694.04	1.69937	3694.04	2.06165	3694.04	2.08066	3694.04	0.954965	3694.04	4.03312	3694.04	3.05137
3694.52	4.45643	3694.52	1.64666	3694.52	1.69946	3694.52	2.06302	3694.52	2.08173	3694.52	0.955188	3694.52	4.02999	3694.52	3.04526
3695	4.45868	3695	1.65092	3695	1.69915	3695	2.06385	3695	2.08463	3695	0.957043	3695	4.02682	3695	3.0408
3695.49	4.46108	3695.49	1.65545	3695.49	1.69877	3695.49	2.06398	3695.49	2.08905	3695.49	0.960405	3695.49	4.02394	3695.49	3.03887
3695.97	4.46357	3695.97	1.65958	3695.97	1.69866	3695.97	2.06327	3695.97	2.09435	3695.97	0.964874	3695.97	4.02158	3695.97	3.03951
3696.45	4.46611	3696.45	1.66283	3696.45	1.69901	3696.45	2.06196	3696.45	2.09971	3696.45	0.969799	3696.45	4.01975	3696.45	3.04193
3696.93	4.46867	3696.93	1.66493	3696.93	1.69983	3696.93	2.06078	3696.93	2.10436	3696.93	0.97442	3696.93	4.01829	3696.93	3.04499
3697.41	4.47112	3697.41	1.66566	3697.41	1.70098	3697.41	2.0609	3697.41	2.10777	3697.41	0.978096	3697.41	4.01694	3697.41	3.04768
3697.9	4.47323	3697.9	1.66487	3697.9	1.70227	3697.9	2.06352	3697.9	2.10979	3697.9	0.980534	3697.9	4.01547	3697.9	3.04951
3698.38	4.4747	3698.38	1.66245	3698.38	1.7036	3698.38	2.06927	3698.38	2.11067	3698.38	0.981875	3698.38	4.01382	3698.38	3.05054
3698.86	4.47522	3698.86	1.65846	3698.86	1.70494	3698.86	2.07775	3698.86	2.11093	3698.86	0.982622	3698.86	4.01215	3698.86	3.0512
3699.34	4.47461	3699.34	1.65324	3699.34	1.70636	3699.34	2.0874	3699.34	2.11119	3699.34	0.983409	3699.34	4.01081	3699.34	3.05191
3699.82	4.47282	3699.82	1.64749	3699.82	1.70799	3699.82	2.09581	3699.82	2.11201	3699.82	0.984734	3699.82	4.01029	3699.82	3.05288
3700.31	4.47004	3700.31	1.64211	3700.31	1.70995	3700.31	2.10047	3700.31	2.11367	3700.31	0.986737	3700.31	4.011	3700.31	3.05401
3700.79	4.46665	3700.79	1.63806	3700.79	1.7123	3700.79	2.09963	3700.79	2.11609	3700.79	0.989134	3700.79	4.0131	3700.79	3.05507
3701.27	4.46317	3701.27	1.63602	3701.27	1.71494	3701.27	2.09301	3701.27	2.11878	3701.27	0.991333	3701.27	4.01629	3701.27	3.05591
3701.75	4.46012	3701.75	1.63623	3701.75	1.71758	3701.75	2.08198	3701.75	2.12105	3701.75	0.99269	3701.75	4.01982	3701.75	3.05658
3702.24	4.45789	3702.24	1.63843	3702.24	1.71982	3702.24	2.06911	3702.24	2.12222	3702.24	0.992794	3702.24	4.02266	3702.24	3.05731
3702.72	4.45665	3702.72	1.64211	3702.72	1.72122	3702.72	2.05728	3702.72	2.12193	3702.72	0.991625	3702.72	4.02382	3702.72	3.05834
3703.2	4.45632	3703.2	1.6467	3703.2	1.72147	3703.2	2.04873	3703.2	2.12022	3703.2	0.989536	3703.2	4.02274	3703.2	3.05965
3703.68	4.45662	3703.68	1.65178	3703.68	1.72055	3703.68	2.04452	3703.68	2.11761	3703.68	0.987083	3703.68	4.01951	3703.68	3.06092
3704.16	4.4572	3704.16	1.65712	3704.16	1.71877	3704.16	2.0444	3704.16	2.11483	3704.16	0.984793	3704.16	4.01495	3704.16	3.06155
3704.65	4.45777	3704.65	1.66252	3704.65	1.7167	3704.65	2.04732	3704.65	2.11256	3704.65	0.983001	3704.65	4.01035	3704.65	3.06096
3705.13	4.45813	3705.13	1.66763	3705.13	1.71496	3705.13	2.05196	3705.13	2.1112	3705.13	0.981801	3705.13	4.00699	3705.13	3.05886
3705.61	4.45828	3705.61	1.67188	3705.61	1.71395	3705.61	2.05734	3705.61	2.11075	3705.61	0.98111	3705.61	4.00582	3705.61	3.05542
3706.09	4.45835	3706.09	1.67455	3706.09	1.71368	3706.09	2.063	3706.09	2.11088	3706.09	0.980809	3706.09	4.00708	3706.09	3.0513
3706.57	4.45857	3706.57	1.67505	3706.57	1.71375	3706.57	2.06896	3706.57	2.11117	3706.57	0.980845	3706.57	4.01035	3706.57	3.04739
3707.06	4.45919	3707.06	1.67322	3707.06	1.71353	3707.06	2.07532	3707.06	2.11139	3707.06	0.981278	3707.06	4.01485	3707.06	3.04453
3707.54	4.46037	3707.54	1.66952	3707.54	1.71253	3707.54	2.08194	3707.54	2.11167	3707.54	0.982234	3707.54	4.01979	3707.54	3.04328
3708.02	4.46224	3708.02	1.66506	3708.02	1.71069	3708.02	2.08827	3708.02	2.11252	3708.02	0.983814	3708.02	4.02474	3708.02	3.04374
3708.5	4.46479	3708.5	1.66127	3708.5	1.7086	3708.5	2.09341	3708.5	2.11462	3708.5	0.986	3708.5	4.02975	3708.5	3.04563
3708.99	4.46797	3708.99	1.65943	3708.99	1.70732	3708.99	2.09644	3708.99	2.11845	3708.99	0.988619	3708.99	4.03517	3708.99	3.04844
3709.47	4.47168	3709.47	1.66019	3709.47	1.70796	3709.47	2.0968	3709.47	2.12401	3709.47	0.991357	3709.47	4.04122	3709.47	3.05165
3709.95	4.47577	3709.95	1.66335	3709.95	1.71116	3709.95	2.09449	3709.95	2.13062	3709.95	0.993819	3709.95	4.0476	3709.95	3.05484
3710.43	4.48006	3710.43	1.66793	3710.43	1.71671	3710.43	2.09011	3710.43	2.13705	3710.43	0.995591	3710.43	4.05329	3710.43	3.05769
3710.91	4.48436	3710.91	1.67255	3710.91	1.7234	3710.91	2.08464	3710.91	2.14184	3710.91	0.996287	3710.91	4.05678	3710.91	3.05991
3711.4	4.48843	3711.4	1.67592	3711.4	1.72945	3711.4	2.07915	3711.4	2.14377	3711.4	0.9956	3711.4	4.05655	3711.4	3.0612
3711.88	4.49202	3711.88	1.67725	3711.88	1.73309	3711.88	2.07454	3711.88	2.14233	3711.88	0.993368	3711.88	4.05177	3711.88	3.06127
3712.36	4.49492	3712.36	1.67646	3712.36	1.73338	3712.36	2.07131	3712.36	2.13799	3712.36	0.989656	3712.36	4.04283	3712.36	3.05994
3712.84	4.49694	3712.84	1.67406	3712.84	1.73062	3712.84	2.06956	3712.84	2.13204	3712.84	0.98482	3712.84	4.03136	3712.84	3.05729
3713.32	4.49794	3713.32	1.67077	3713.32	1.7263	3713.32	2.06906	3713.32	2.12621	3713.32	0.979478	3713.32	4.01969	3713.32	3.05371
3713.81	4.49777	3713.81	1.66718	3713.81	1.72241	3713.81	2.0694	3713.81	2.12207	3713.81	0.974373	3713.81	4.01006	3713.81	3.04979
3714.29	4.49635	3714.29	1.6636	3714.29	1.72061	3714.29	2.07011	3714.29	2.12046	3714.29	0.970183	3714.29	4.00384	3714.29	3.04614
3714.77	4.49359	3714.77	1.66006	3714.77	1.72162	3714.77	2.07077	3714.77	2.12139	3714.77	0.967337	3714.77	4.00133	3714.77	3.04321
3715.25	4.48957	3715.25	1.65657	3715.25	1.72496	3715.25	2.07103	3715.25	2.124	3715.25	0.965915	3715.25	4.00189	3715.25	3.04122
3715.74	4.48463	3715.74	1.6533	3715.74	1.7292	3715.74	2.0707	3715.74	2.12695	3715.74	0.965663	3715.74	4.00442	3715.74	3.04015
3716.22	4.47941	3716.22	1.65068	3716.22	1.73251	3716.22	2.06975	3716.22	2.12878	3716.22	0.966108	3716.22	4.00788	3716.22	3.03986
3716.7	4.47487	3716.7	1.64924	3716.7	1.73332	3716.7	2.06837	3716.7	2.12834	3716.7	0.966743	3716.7	4.01162	3716.7	3.04019
3717.18	4.47206	3717.18	1.64942	3717.18	1.73089	3717.18	2.0669	3717.18	2.12513	3717.18	0.967209	3717.18	4.01539	3717.18	3.04105
3717.66	4.47182	3717.66	1.65126	3717.66	1.72561	3717.66	2.06576	3717.66	2.11947	3717.66	0.967398	3717.66	4.0192	3717.66	3.04239
3718.14	4.4744	3718.14	1.65436	3718.14	1.71889	3718.14	2.06523	3718.14	2.11243	3718.14	0.967424	3718.14	4.023	3718.14	3.04414
3718.63	4.47933	3718.63	1.65793	3718.63	1.71262	3718.63	2.06536	3718.63	2.10546	3718.63	0.967474	3718.63	4.02656	3718.63	3.04616
3719.11	4.48548	3719.11	1.66118	3719.11	1.7086	3719.11	2.0659	3719.11	2.09998	3719.11	0.967639	3719.11	4.02942	3719.11	3.04825
3719.59	4.49135	3719.59	1.66357	3719.59	1.70798	3719.59	2.06638	3719.59	2.09696	3719.59	0.967826	3719.59	4.03117	3719.59	3.05022
3720.07	4.49552	3720.07	1.66504	3720.07	1.71092	3720.07	2.06633	3720.07	2.09668	3720.07	0.967811	3720.07	4.03172	3720.07	3.05202
3720.56	4.49709	3720.56	1.66597	3720.56	1.71661	3720.56	2.0655	3720.56	2.09869	3720.56	0.967414	3720.56	4.03141	3720.56	3.05382
3721.04	4.49592	3721.04	1.66697	3721.04	1.72345	3721.04	2.06407	3721.04	2.10201	3721.04	0.966695	3721.04	4.03096	3721.04	3.056
3721.52	4.49268	3721.52	1.66852	3721.52	1.72953	3721.52	2.06264	3721.52	2.10554	3721.52	0.966031	3721.52	4.03113	3721.52	3.05893
3722	4.48853	3722	1.67072	3722	1.73311	3722	2.06205	3722	2.10843	3722	0.966024	3722	4.03236	3722	3.06278
3722.48	4.4847	3722.48	1.67321	3722.48	1.73318	3722.48	2.06307	3722.48	2.11037	3722.48	0.967227	3722.48	4.03446	3722.48	3.06733
3722.97	4.4821	3722.97	1.67536	3722.97	1.7297	3722.97	2.06605	3722.97	2.11163	3722.97	0.969838	3722.97	4.0367	3722.97	3.07201
3723.45	4.4811	3723.45	1.67657	3723.45	1.72365	3723.45	2.07071	3723.45	2.11284	3723.45	0.973523	3723.45	4.03815	3723.45	3.07607
3723.93	4.48149	3723.93	1.67655	3723.93	1.71672	3723.93	2.07612	3723.93	2.11463	3723.93	0.977465	3723.93	4.03812	3723.93	3.07893
3724.41	4.48271	3724.41	1.67555	3724.41	1.71085	3724.41	2.08091	3724.41	2.11724	3724.41	0.980662	3724.41	4.03654	3724.41	3.08047
3724.89	4.48412	3724.89	1.67417	3724.89	1.70754	3724.89	2.08361	3724.89	2.12037	3724.89	0.982317	3724.89	4.034	3724.89	3.08108
3725.38	4.48517	3725.38	1.67315	3725.38	1.7074	3725.38	2.08313	3725.38	2.12324	3725.38	0.982173	3725.38	4.0315	3725.38	3.08144
3725.86	4.48547	3725.86	1.67299	3725.86	1.70987	3725.86	2.0791	3725.86	2.12492	3725.86	0.980606	3725.86	4.02997	3725.86	3.08217
3726.34	4.48482	3726.34	1.67371	3726.34	1.71347	3726.34	2.07201	3726.34	2.12476	3726.34	0.978451	3726.34	4.0298	3726.34	3.08338
3726.82	4.48308	3726.82	1.67483	3726.82	1.71636	3726.82	2.06318	3726.82	2.1227	3726.82	0.976632	3726.82	4.0307	3726.82	3.08452
3727.31	4.48022	3727.31	1.67556	3727.31	1.71712	3727.31	2.05447	3727.31	2.11944	3727.31	0.97578	3727.31	4.0318	3727.31	3.08458
3727.79	4.47627	3727.79	1.67525	3727.79	1.71541	3727.79	2.04776	3727.79	2.11617	3727.79	0.97602	3727.79	4.03209	3727.79	3.0826
3728.27	4.47153	3728.27	1.67362	3728.27	1.71223	3728.27	2.0445	3728.27	2.11417	3728.27	0.977029	3728.27	4.03096	3728.27	3.07823
3728.75	4.46652	3728.75	1.67101	3728.75	1.7096	3728.75	2.04531	3728.75	2.11432	3728.75	0.978315	3728.75	4.02842	3728.75	3.07215
3729.23	4.46196	3729.23	1.66816	3729.23	1.70974	3729.23	2.04987	3729.23	2.11676	3729.23	0.979534	3729.23	4.02512	3729.23	3.06591
3729.72	4.4586	3729.72	1.66593	3729.72	1.71425	3729.72	2.05706	3729.72	2.12089	3729.72	0.980651	3729.72	4.02203	3729.72	3.06152
3730.2	4.45704	3730.2	1.66494	3730.2	1.72344	3730.2	2.06529	3730.2	2.1256	3730.2	0.981883	3730.2	4.02	3730.2	3.06071
3730.68	4.4575	3730.68	1.66529	3730.68	1.73612	3730.68	2.0729	3730.68	2.12962	3730.68	0.983452	3730.68	4.01947	3730.68	3.06431
3731.16	4.45974	3731.16	1.66649	3731.16	1.74981	3731.16	2.07852	3731.16	2.13197	3731.16	0.985301	3731.16	4.02034	3731.16	3.07188
3731.64	4.46303	3731.64	1.6677	3731.64	1.76146	3731.64	2.08135	3731.64	2.13221	3731.64	0.986928	3731.64	4.02205	3731.64	3.08174
3732.13	4.46636	3732.13	1.66803	3732.13	1.76854	3732.13	2.08133	3732.13	2.1306	3732.13	0.987496	3732.13	4.0239	3732.13	3.09147
3732.61	4.4688	3732.61	1.66702	3732.61	1.76999	3732.61	2.07907	3732.61	2.12798	3732.61	0.986213	3732.61	4.02532	3732.61	3.09889
3733.09	4.46981	3733.09	1.66485	3733.09	1.76667	3733.09	2.07555	3733.09	2.1254	3733.09	0.982789	3733.09	4.02616	3733.09	3.10285
3733.57	4.46943	3733.57	1.66228	3733.57	1.76078	3733.57	2.07176	3733.57	2.12372	3733.57	0.977699	3733.57	4.02658	3733.57	3.10357
3734.05	4.46821	3734.05	1.6603	3734.05	1.75492	3734.05	2.06844	3734.05	2.12337	3734.05	0.972097	3734.05	4.02689	3734.05	3.10226
3734.54	4.46698	3734.54	1.65972	3734.54	1.75103	3734.54	2.06595	3734.54	2.12431	3734.54	0.967465	3734.54	4.02734	3734.54	3.1004
3735.02	4.46661	3735.02	1.6608	3735.02	1.74987	3735.02	2.06438	3735.02	2.12615	3735.02	0.965164	3735.02	4.028	3735.02	3.09906
3735.5	4.46778	3735.5	1.66318	3735.5	1.75093	3735.5	2.0637	3735.5	2.12833	3735.5	0.966008	3735.5	4.02875	3735.5	3.09846
3735.98	4.47079	3735.98	1.66593	3735.98	1.75282	3735.98	2.06383	3735.98	2.13027	3735.98	0.969986	3735.98	4.02947	3735.98	3.09809
3736.47	4.4754	3736.47	1.6679	3736.47	1.75401	3736.47	2.06473	3736.47	2.13154	3736.47	0.976238	3736.47	4.03011	3736.47	3.09702
3736.95	4.48084	3736.95	1.66816	3736.95	1.75358	3736.95	2.0663	3736.95	2.13191	3736.95	0.983369	3736.95	4.03077	3736.95	3.09456
3737.43	4.486	3737.43	1.6664	3737.43	1.75161	3737.43	2.06833	3737.43	2.13138	3737.43	0.98996	3737.43	4.03159	3737.43	3.09065
3737.91	4.48966	3737.91	1.66287	3737.91	1.74904	3737.91	2.07048	3737.91	2.13007	3737.91	0.994994	3737.91	4.0326	3737.91	3.08586
3738.39	4.49084	3738.39	1.65831	3738.39	1.7471	3738.39	2.07233	3738.39	2.1282	3738.39	0.99799	3738.39	4.03362	3738.39	3.08117
3738.88	4.48898	3738.88	1.65358	3738.88	1.74676	3738.88	2.07349	3738.88	2.12597	3738.88	0.998876	3738.88	4.03427	3738.88	3.07748
3739.36	4.48419	3739.36	1.64953	3739.36	1.74835	3739.36	2.07377	3739.36	2.12357	3739.36	0.997809	3739.36	4.03421	3739.36	3.07538
3739.84	4.47736	3739.84	1.64687	3739.84	1.75151	3739.84	2.07319	3739.84	2.12116	3739.84	0.995063	3739.84	4.0333	3739.84	3.07507
3740.32	4.47012	3740.32	1.64618	3740.32	1.75539	3740.32	2.07207	3740.32	2.1188	3740.32	0.99104	3740.32	4.03187	3740.32	3.07644
3740.8	4.4645	3740.8	1.64795	3740.8	1.75904	3740.8	2.07093	3740.8	2.1165	3740.8	0.986302	3740.8	4.03066	3740.8	3.07927
3741.29	4.46229	3741.29	1.6525	3741.29	1.76178	3741.29	2.07029	3741.29	2.11417	3741.29	0.981533	3741.29	4.03065	3741.29	3.08345
3741.77	4.46452	3741.77	1.65998	3741.77	1.76332	3741.77	2.07056	3741.77	2.11173	3741.77	0.977422	3741.77	4.03268	3741.77	3.08898
3742.25	4.47117	3742.25	1.67028	3742.25	1.76368	3742.25	2.07192	3742.25	2.10919	3742.25	0.974506	3742.25	4.03708	3742.25	3.09594
3742.73	4.48114	3742.73	1.68281	3742.73	1.76289	3742.73	2.07434	3742.73	2.10675	3742.73	0.973052	3742.73	4.04345	3742.73	3.10424
3743.22	4.49241	3743.22	1.69633	3743.22	1.76073	3743.22	2.07759	3743.22	2.1049	3743.22	0.973009	3743.22	4.05061	3743.22	3.1134
3743.7	4.50238	3743.7	1.70888	3743.7	1.75675	3743.7	2.08125	3743.7	2.10431	3743.7	0.974039	3743.7	4.05674	3743.7	3.12243
3744.18	4.50856	3744.18	1.71802	3744.18	1.75053	3744.18	2.08473	3744.18	2.10561	3744.18	0.975641	3744.18	4.05988	3744.18	3.12997
3744.66	4.50949	3744.66	1.7217	3744.66	1.74222	3744.66	2.08731	3744.66	2.10898	3744.66	0.977384	3744.66	4.0588	3744.66	3.1349
3745.14	4.50553	3745.14	1.71929	3745.14	1.73289	3745.14	2.08835	3745.14	2.11387	3745.14	0.979124	3745.14	4.0538	3745.14	3.13697
3745.63	4.49862	3745.63	1.71193	3745.63	1.72432	3745.63	2.08745	3745.63	2.11912	3745.63	0.981022	3745.63	4.04662	3745.63	3.13704
3746.11	4.4912	3746.11	1.70192	3746.11	1.71841	3746.11	2.08455	3746.11	2.12347	3746.11	0.983341	3746.11	4.03971	3746.11	3.13653
3746.59	4.48515	3746.59	1.69164	3746.59	1.71652	3746.59	2.07999	3746.59	2.12604	3746.59	0.986184	3746.59	4.03514	3746.59	3.13679
3747.07	4.48132	3747.07	1.68289	3747.07	1.71928	3747.07	2.07442	3747.07	2.1266	3747.07	0.989355	3747.07	4.0341	3747.07	3.13852
3747.55	4.47969	3747.55	1.67667	3747.55	1.72654	3747.55	2.06876	3747.55	2.12556	3747.55	0.992388	3747.55	4.03676	3747.55	3.14179
3748.04	4.47974	3748.04	1.67336	3748.04	1.73735	3748.04	2.06411	3748.04	2.12387	3748.04	0.994714	3748.04	4.04228	3748.04	3.14617
3748.52	4.48072	3748.52	1.6729	3748.52	1.75003	3748.52	2.06155	3748.52	2.12279	3748.52	0.995913	3748.52	4.04905	3748.52	3.15106
3749	4.48193	3749	1.67493	3749	1.76239	3749	2.06184	3749	2.12345	3749	0.995973	3749	4.05499	3749	3.15597
3749.48	4.48286	3749.48	1.67887	3749.48	1.77238	3749.48	2.06513	3749.48	2.12634	3749.48	0.995369	3749.48	4.05817	3749.48	3.16074
3749.97	4.48327	3749.97	1.68396	3749.97	1.77874	3749.97	2.07081	3749.97	2.13097	3749.97	0.994861	3749.97	4.05751	3749.97	3.16547
3750.45	4.48315	3750.45	1.68929	3750.45	1.78137	3750.45	2.07771	3750.45	2.13598	3750.45	0.995059	3750.45	4.05308	3750.45	3.1702
3750.93	4.48262	3750.93	1.69385	3750.93	1.78106	3750.93	2.08455	3750.93	2.1396	3750.93	0.996035	3750.93	4.04601	3750.93	3.17447
3751.41	4.48189	3751.41	1.69667	3751.41	1.77892	3751.41	2.09023	3751.41	2.14036	3751.41	0.997246	3751.41	4.03792	3751.41	3.17718
3751.89	4.48129	3751.89	1.697	3751.89	1.77574	3751.89	2.09411	3751.89	2.13768	3751.89	0.997783	3751.89	4.03045	3751.89	3.17674
3752.38	4.48125	3752.38	1.69469	3752.38	1.77179	3752.38	2.09592	3752.38	2.13208	3752.38	0.996854	3752.38	4.02476	3752.38	3.1718
3752.86	4.48227	3752.86	1.69043	3752.86	1.76697	3752.86	2.09564	3752.86	2.12507	3752.86	0.994246	3752.86	4.02135	3752.86	3.16204
3753.34	4.48473	3753.34	1.68567	3753.34	1.76122	3753.34	2.09338	3753.34	2.11857	3753.34	0.990509	3753.34	4.02005	3753.34	3.14867
3753.82	4.48867	3753.82	1.68222	3753.82	1.75484	3753.82	2.08921	3753.82	2.11412	3753.82	0.986711	3753.82	4.02024	3753.82	3.13427
3754.3	4.4937	3754.3	1.68154	3754.3	1.74868	3754.3	2.08325	3754.3	2.11235	3754.3	0.983907	3754.3	4.02121	3754.3	3.12188
3754.79	4.49912	3754.79	1.68416	3754.79	1.74392	3754.79	2.07575	3754.79	2.11285	3754.79	0.982648	3754.79	4.02241	3754.79	3.114
3755.27	4.50407	3755.27	1.68952	3755.27	1.74168	3755.27	2.06726	3755.27	2.1146	3755.27	0.982787	3755.27	4.02358	3755.27	3.11191
3755.75	4.50778	3755.75	1.69607	3755.75	1.74262	3755.75	2.05868	3755.75	2.11646	3755.75	0.983611	3755.75	4.02461	3755.75	3.11536
3756.23	4.50975	3756.23	1.70178	3756.23	1.74663	3756.23	2.05122	3756.23	2.11768	3756.23	0.984195	3756.23	4.02546	3756.23	3.12271
3756.72	4.50988	3756.72	1.70474	3756.72	1.75264	3756.72	2.0461	3756.72	2.11826	3756.72	0.983836	3756.72	4.026	3756.72	3.13131
3757.2	4.50847	3757.2	1.70391	3757.2	1.75884	3757.2	2.04412	3757.2	2.11884	3757.2	0.982405	3757.2	4.026	3757.2	3.13831
3757.68	4.50601	3757.68	1.69951	3757.68	1.76326	3757.68	2.04528	3757.68	2.12042	3757.68	0.980406	3757.68	4.02523	3757.68	3.14158
3758.16	4.50296	3758.16	1.69295	3758.16	1.76441	3758.16	2.04869	3758.16	2.12371	3758.16	0.9787	3758.16	4.0236	3758.16	3.14038
3758.64	4.49951	3758.64	1.68619	3758.64	1.76184	3758.64	2.05285	3758.64	2.12871	3758.64	0.978019	3758.64	4.02128	3758.64	3.13545
3759.13	4.49555	3759.13	1.68095	3759.13	1.75616	3759.13	2.05617	3759.13	2.1345	3759.13	0.978561	3759.13	4.01871	3759.13	3.1286
3759.61	4.49087	3759.61	1.67816	3759.61	1.7487	3759.61	2.05752	3759.61	2.13951	3759.61	0.979865	3759.61	4.01647	3759.61	3.12189
3760.09	4.48546	3760.09	1.67772	3760.09	1.74106	3760.09	2.05665	3760.09	2.14202	3760.09	0.981027	3760.09	4.01514	3760.09	3.11701
3760.57	4.47969	3760.57	1.67872	3760.57	1.73455	3760.57	2.05422	3760.57	2.14082	3760.57	0.981162	3760.57	4.01504	3760.57	3.11472
3761.05	4.4743	3761.05	1.67996	3761.05	1.72983	3761.05	2.05152	3761.05	2.13569	3761.05	0.979892	3761.05	4.01616	3761.05	3.1148
3761.54	4.47019	3761.54	1.68051	3761.54	1.72685	3761.54	2.05	3761.54	2.12748	3761.54	0.977626	3761.54	4.01814	3761.54	3.11621
3762.02	4.46798	3762.02	1.68	3762.02	1.72507	3762.02	2.05064	3762.02	2.11775	3762.02	0.975436	3762.02	4.02041	3762.02	3.11767
3762.5	4.46776	3762.5	1.6787	3762.5	1.72384	3762.5	2.05361	3762.5	2.10818	3762.5	0.974615	3762.5	4.02241	3762.5	3.11811
3762.98	4.46905	3762.98	1.67716	3762.98	1.72279	3762.98	2.05825	3762.98	2.09999	3762.98	0.976155	3762.98	4.02371	3762.98	3.11701
3763.47	4.471	3763.47	1.67592	3763.47	1.72198	3763.47	2.06335	3763.47	2.09381	3763.47	0.98037	3763.47	4.02405	3763.47	3.11444
3763.95	4.47266	3763.95	1.67523	3763.95	1.7218	3763.95	2.06752	3763.95	2.08974	3763.95	0.986755	3763.95	4.02332	3763.95	3.11091
3764.43	4.47335	3764.43	1.67502	3764.43	1.72276	3764.43	2.06969	3764.43	2.08767	3764.43	0.994089	3764.43	4.02154	3764.43	3.10711
3764.91	4.47281	3764.91	1.67505	3764.91	1.72522	3764.91	2.06943	3764.91	2.08748	3764.91	1.00078	3764.91	4.01882	3764.91	3.10372
3765.39	4.47126	3765.39	1.67511	3765.39	1.72912	3765.39	2.06712	3765.39	2.08915	3765.39	1.00537	3765.39	4.01542	3765.39	3.10118
3765.88	4.46926	3765.88	1.67521	3765.88	1.73397	3765.88	2.06381	3765.88	2.09267	3765.88	1.007	3765.88	4.01174	3765.88	3.09962
3766.36	4.46733	3766.36	1.67561	3766.36	1.73905	3766.36	2.06083	3766.36	2.09776	3766.36	1.00564	3766.36	4.00831	3766.36	3.09891
3766.84	4.46579	3766.84	1.67661	3766.84	1.74363	3766.84	2.0593	3766.84	2.10373	3766.84	1.00194	3766.84	4.00564	3766.84	3.09886
3767.32	4.46464	3767.32	1.67839	3767.32	1.74726	3767.32	2.05981	3767.32	2.10942	3767.32	0.996888	3767.32	4.00416	3767.32	3.09934
3767.8	4.46366	3767.8	1.68077	3767.8	1.74977	3767.8	2.06226	3767.8	2.11343	3767.8	0.991477	3767.8	4.00404	3767.8	3.10042
3768.29	4.4626	3768.29	1.68325	3768.29	1.75129	3768.29	2.06593	3768.29	2.1145	3768.29	0.986494	3768.29	4.00512	3768.29	3.10231
3768.77	4.46128	3768.77	1.68505	3768.77	1.75206	3768.77	2.0697	3768.77	2.11197	3768.77	0.982421	3768.77	4.00698	3768.77	3.1053
3769.25	4.45967	3769.25	1.68545	3769.25	1.75233	3769.25	2.0724	3769.25	2.10619	3769.25	0.979429	3769.25	4.00896	3769.25	3.10956
3769.73	4.45778	3769.73	1.68404	3769.73	1.75218	3769.73	2.07314	3769.73	2.09853	3769.73	0.977434	3769.73	4.01048	3769.73	3.11501
3770.22	4.45554	3770.22	1.68093	3770.22	1.75148	3770.22	2.07154	3770.22	2.09098	3770.22	0.976198	3770.22	4.01121	3770.22	3.12128
3770.7	4.45277	3770.7	1.67673	3770.7	1.74997	3770.7	2.0678	3770.7	2.08547	3770.7	0.975466	3770.7	4.01114	3770.7	3.12773
3771.18	4.44922	3771.18	1.6724	3771.18	1.74738	3771.18	2.06252	3771.18	2.08312	3771.18	0.975081	3771.18	4.01055	3771.18	3.13358
3771.66	4.44474	3771.66	1.66889	3771.66	1.74365	3771.66	2.05646	3771.66	2.08394	3771.66	0.975047	3771.66	4.00976	3771.66	3.13804
3772.14	4.43946	3772.14	1.66697	3772.14	1.73907	3772.14	2.05032	3772.14	2.08692	3772.14	0.975507	3772.14	4.00894	3772.14	3.1405
3772.62	4.43396	3772.62	1.66703	3772.62	1.73432	3772.62	2.04465	3772.62	2.09043	3772.62	0.976641	3772.62	4.00799	3772.62	3.14058
3773.11	4.42912	3773.11	1.669	3773.11	1.73037	3773.11	2.03988	3773.11	2.09292	3773.11	0.97851	3773.11	4.00659	3773.11	3.13831
3773.59	4.42596	3773.59	1.67243	3773.59	1.72822	3773.59	2.03641	3773.59	2.09346	3773.59	0.98093	3773.59	4.00436	3773.59	3.13411
3774.07	4.42524	3774.07	1.67657	3774.07	1.72856	3774.07	2.03469	3774.07	2.09201	3774.07	0.983421	3774.07	4.00109	3774.07	3.12879
3774.55	4.42719	3774.55	1.68058	3774.55	1.73156	3774.55	2.03522	3774.55	2.08943	3774.55	0.985299	3774.55	3.99688	3774.55	3.12335
3775.04	4.43138	3775.04	1.68376	3775.04	1.7367	3775.04	2.03835	3775.04	2.08705	3775.04	0.985892	3775.04	3.99217	3775.04	3.11879
3775.52	4.43679	3775.52	1.6857	3775.52	1.74296	3775.52	2.0441	3775.52	2.0862	3775.52	0.984814	3775.52	3.98762	3775.52	3.11584
3776	4.44209	3776	1.68646	3776	1.74915	3776	2.05187	3776	2.08769	3776	0.982184	3776	3.98392	3776	3.11472
3776.48	4.44605	3776.48	1.68651	3776.48	1.75434	3776.48	2.06047	3776.48	2.09157	3776.48	0.978684	3776.48	3.98167	3776.48	3.11509
3776.97	4.44788	3776.97	1.68667	3776.97	1.75818	3776.97	2.06826	3776.97	2.09711	3776.97	0.975391	3776.97	3.98129	3776.97	3.11611
3777.45	4.44743	3777.45	1.68773	3777.45	1.76096	3777.45	2.07362	3777.45	2.10311	3777.45	0.973436	3777.45	3.98304	3777.45	3.11669
3777.93	4.4452	3777.93	1.69022	3777.93	1.76334	3777.93	2.07548	3777.93	2.10829	3777.93	0.973605	3777.93	3.98706	3777.93	3.11587
3778.41	4.44213	3778.41	1.69407	3778.41	1.76595	3778.41	2.07375	3778.41	2.11173	3778.41	0.976063	3778.41	3.9934	3778.41	3.11313
3778.89	4.43931	3778.89	1.69857	3778.89	1.7689	3778.89	2.06943	3778.89	2.1131	3778.89	0.980272	3778.89	4.00183	3778.89	3.10856
3779.38	4.43776	3779.38	1.70247	3779.38	1.77159	3779.38	2.06439	3779.38	2.11275	3779.38	0.985163	3779.38	4.01176	3779.38	3.10289
3779.86	4.43812	3779.86	1.70437	3779.86	1.77283	3779.86	2.06077	3779.86	2.11157	3779.86	0.98949	3779.86	4.02201	3779.86	3.09721
3780.34	4.44064	3780.34	1.70319	3780.34	1.77139	3780.34	2.06025	3780.34	2.11067	3780.34	0.992243	3780.34	4.031	3780.34	3.09262
3780.82	4.44509	3780.82	1.69861	3780.82	1.7666	3780.82	2.06341	3780.82	2.11101	3780.82	0.992949	3780.82	4.037	3780.82	3.08988
3781.3	4.45094	3781.3	1.69126	3781.3	1.75879	3781.3	2.06959	3781.3	2.11313	3781.3	0.991712	3781.3	4.03872	3781.3	3.0892
3781.79	4.45746	3781.79	1.68256	3781.79	1.74924	3781.79	2.07711	3781.79	2.117	3781.79	0.98902	3781.79	4.03566	3781.79	3.09028
3782.27	4.46386	3782.27	1.67437	3782.27	1.73978	3782.27	2.08395	3782.27	2.12207	3782.27	0.985456	3782.27	4.02833	3782.27	3.0926
3782.75	4.4694	3782.75	1.66851	3782.75	1.73214	3782.75	2.08842	3782.75	2.12748	3782.75	0.98147	3782.75	4.01813	3782.75	3.0956
3783.23	4.47342	3783.23	1.6663	3783.23	1.72744	3783.23	2.08962	3783.23	2.13226	3783.23	0.977318	3783.23	4.00697	3783.23	3.09889
3783.71	4.47546	3783.71	1.66827	3783.71	1.72586	3783.71	2.08772	3783.71	2.13562	3783.71	0.973156	3783.71	3.99682	3783.71	3.10218
3784.2	4.47536	3784.2	1.67396	3784.2	1.72668	3784.2	2.0837	3784.2	2.13706	3784.2	0.969207	3784.2	3.9892	3784.2	3.10519
3784.68	4.47331	3784.68	1.68199	3784.68	1.72869	3784.68	2.07901	3784.68	2.13649	3784.68	0.965886	3784.68	3.98484	3784.68	3.10757
3785.16	4.46988	3785.16	1.69044	3785.16	1.73073	3785.16	2.07502	3785.16	2.13421	3785.16	0.963794	3785.16	3.98358	3785.16	3.10883
3785.64	4.46586	3785.64	1.69739	3785.64	1.73215	3785.64	2.07253	3785.64	2.13073	3785.64	0.963568	3785.64	3.98467	3785.64	3.1085
3786.12	4.46204	3786.12	1.70141	3786.12	1.73289	3786.12	2.07172	3786.12	2.12661	3786.12	0.965655	3786.12	3.98714	3786.12	3.10636
3786.61	4.45905	3786.61	1.70194	3786.61	1.73333	3786.61	2.07223	3786.61	2.12236	3786.61	0.970101	3786.61	3.99022	3786.61	3.1026
3787.09	4.45723	3787.09	1.69934	3787.09	1.73387	3787.09	2.07342	3787.09	2.11835	3787.09	0.976437	3787.09	3.99341	3787.09	3.09794
3787.57	4.45664	3787.57	1.69474	3787.57	1.73468	3787.57	2.07473	3787.57	2.11483	3787.57	0.983709	3787.57	3.9965	3787.57	3.09348
3788.05	4.45715	3788.05	1.68963	3788.05	1.73563	3788.05	2.07575	3788.05	2.11196	3788.05	0.990637	3788.05	3.99935	3788.05	3.09038
3788.53	4.45859	3788.53	1.68538	3788.53	1.73648	3788.53	2.07632	3788.53	2.1098	3788.53	0.995903	3788.53	4.00174	3788.53	3.08951
3789.02	4.46087	3789.02	1.68284	3789.02	1.73722	3789.02	2.07644	3789.02	2.10828	3789.02	0.998461	3789.02	4.0033	3789.02	3.09109
3789.5	4.46403	3789.5	1.68212	3789.5	1.7382	3789.5	2.07618	3789.5	2.10718	3789.5	0.997796	3789.5	4.00367	3789.5	3.09465
3789.98	4.46818	3789.98	1.68267	3789.98	1.74004	3789.98	2.07564	3789.98	2.10618	3789.98	0.994035	3789.98	4.00258	3789.98	3.09928
3790.46	4.4733	3790.46	1.68366	3790.46	1.74328	3790.46	2.07498	3790.46	2.10495	3790.46	0.987922	3790.46	4.00003	3790.46	3.10395
3790.95	4.4791	3790.95	1.68438	3790.95	1.74788	3790.95	2.07443	3790.95	2.10331	3790.95	0.980691	3790.95	3.99626	3790.95	3.10794
3791.43	4.48489	3791.43	1.68456	3791.43	1.75301	3791.43	2.07427	3791.43	2.1014	3791.43	0.973849	3791.43	3.99172	3791.43	3.11101
3791.91	4.48967	3791.91	1.68447	3791.91	1.75714	3791.91	2.07473	3791.91	2.09964	3791.91	0.968887	3791.91	3.98686	3791.91	3.11337
3792.39	4.4924	3792.39	1.68473	3792.39	1.75861	3792.39	2.07586	3792.39	2.09871	3792.39	0.966934	3792.39	3.98204	3792.39	3.11543
3792.88	4.49231	3792.88	1.68591	3792.88	1.75643	3792.88	2.07737	3792.88	2.0993	3792.88	0.968439	3792.88	3.9775	3792.88	3.11754
3793.36	4.48921	3793.36	1.68816	3793.36	1.7508	3793.36	2.07865	3793.36	2.10178	3793.36	0.973011	3793.36	3.97334	3793.36	3.11973
3793.84	4.48357	3793.84	1.6911	3793.84	1.74328	3793.84	2.07897	3793.84	2.10607	3793.84	0.979482	3793.84	3.96971	3793.84	3.12169
3794.32	4.47641	3794.32	1.69385	3794.32	1.73626	3794.32	2.07771	3794.32	2.11154	3794.32	0.986176	3794.32	3.96687	3794.32	3.12292
3794.8	4.46903	3794.8	1.69541	3794.8	1.73221	3794.8	2.07466	3794.8	2.11719	3794.8	0.991313	3794.8	3.96517	3794.8	3.12297
3795.28	4.4626	3795.28	1.69507	3795.28	1.73273	3795.28	2.07019	3795.28	2.12188	3795.28	0.993461	3795.28	3.96496	3795.28	3.12165
3795.77	4.45792	3795.77	1.69266	3795.77	1.73794	3795.77	2.06523	3795.77	2.1247	3795.77	0.991957	3795.77	3.96647	3795.77	3.11912
3796.25	4.45521	3796.25	1.6887	3796.25	1.74642	3796.25	2.06093	3796.25	2.12523	3796.25	0.987157	3796.25	3.96963	3796.25	3.11587
3796.73	4.45413	3796.73	1.68415	3796.73	1.75578	3796.73	2.05824	3796.73	2.12367	3796.73	0.980372	3796.73	3.97415	3796.73	3.11254
3797.21	4.45413	3797.21	1.68003	3797.21	1.76369	3797.21	2.05754	3797.21	2.12072	3797.21	0.973442	3797.21	3.97962	3797.21	3.10978
3797.7	4.45469	3797.7	1.67704	3797.7	1.76886	3797.7	2.05847	3797.7	2.11728	3797.7	0.96811	3797.7	3.98575	3797.7	3.10807
3798.18	4.45569	3798.18	1.67545	3798.18	1.77138	3798.18	2.06016	3798.18	2.1141	3798.18	0.965491	3798.18	3.99249	3798.18	3.10777
3798.66	4.45738	3798.66	1.67517	3798.66	1.77247	3798.66	2.06163	3798.66	2.1116	3798.66	0.965845	3798.66	3.99996	3798.66	3.10915
3799.14	4.46022	3799.14	1.67601	3799.14	1.77366	3799.14	2.06228	3799.14	2.10983	3799.14	0.968656	3799.14	4.0082	3799.14	3.11243
3799.62	4.46458	3799.62	1.67786	3799.62	1.77605	3799.62	2.06216	3799.62	2.1086	3799.62	0.972902	3799.62	4.01689	3799.62	3.11766
3800.11	4.47038	3800.11	1.68071	3800.11	1.77976	3800.11	2.06195	3800.11	2.10763	3800.11	0.977384	3800.11	4.02507	3800.11	3.12451
3800.59	4.47691	3800.59	1.6845	3800.59	1.78377	3800.59	2.06272	3800.59	2.10669	3800.59	0.98105	3800.59	4.03118	3800.59	3.13211
3801.07	4.48287	3801.07	1.68883	3801.07	1.78631	3801.07	2.06537	3801.07	2.10567	3801.07	0.983259	3801.07	4.03337	3801.07	3.139
3801.55	4.48682	3801.55	1.69294	3801.55	1.78572	3801.55	2.07009	3801.55	2.10456	3801.55	0.983926	3801.55	4.03024	3801.55	3.14353
3802.03	4.48773	3802.03	1.69585	3802.03	1.78131	3802.03	2.07612	3802.03	2.10347	3802.03	0.983492	3802.03	4.02158	3802.03	3.1444
3802.52	4.48552	3802.52	1.69686	3802.52	1.77382	3802.52	2.08188	3802.52	2.10255	3802.52	0.982695	3802.52	4.00871	3802.52	3.14133
3803	4.48113	3803	1.69592	3803	1.7651	3803	2.08557	3803	2.10201	3803	0.982272	3803	3.99418	3803	3.13517
3803.48	4.47611	3803.48	1.69378	3803.48	1.75733	3803.48	2.08583	3803.48	2.10212	3803.48	0.98274	3803.48	3.98093	3803.48	3.12755
3803.96	4.47202	3803.96	1.69169	3803.96	1.7522	3803.96	2.08221	3803.96	2.10314	3803.96	0.984314	3803.96	3.9715	3803.96	3.12019
3804.45	4.46998	3804.45	1.69084	3804.45	1.75053	3804.45	2.07517	3804.45	2.10527	3804.45	0.986944	3804.45	3.96743	3804.45	3.1144
3804.93	4.47035	3804.93	1.69187	3804.93	1.7522	3804.93	2.06597	3804.93	2.1085	3804.93	0.990372	3804.93	3.96909	3804.93	3.11072
3805.41	4.47274	3805.41	1.69451	3805.41	1.75633	3805.41	2.05632	3805.41	2.1124	3805.41	0.994169	3805.41	3.97565	3805.41	3.109
3805.89	4.47607	3805.89	1.69759	3805.89	1.76152	3805.89	2.04798	3805.89	2.11612	3805.89	0.997767	3805.89	3.9852	3805.89	3.10856
3806.37	4.47888	3806.37	1.69937	3806.37	1.76626	3806.37	2.04237	3806.37	2.11844	3806.37	1.00053	3806.37	3.99509	3806.37	3.10857
3806.86	4.47976	3806.86	1.69838	3806.86	1.76923	3806.86	2.04025	3806.86	2.11815	3806.86	1.00189	3806.86	4.00255	3806.86	3.10845
3807.34	4.47785	3807.34	1.69421	3807.34	1.76969	3807.34	2.0415	3807.34	2.11461	3807.34	1.0016	3807.34	4.00549	3807.34	3.10813
3807.82	4.47316	3807.82	1.68779	3807.82	1.76766	3807.82	2.04523	3807.82	2.1082	3807.82	0.999782	3807.82	4.00322	3807.82	3.10797
3808.3	4.46654	3808.3	1.68103	3808.3	1.76374	3808.3	2.05018	3808.3	2.10025	3808.3	0.996967	3808.3	3.99662	3808.3	3.1084
3808.78	4.45924	3808.78	1.67577	3808.78	1.7588	3808.78	2.05512	3808.78	2.09268	3808.78	0.993832	3808.78	3.98769	3808.78	3.10963
3809.27	4.45252	3809.27	1.67295	3809.27	1.75364	3809.27	2.05921	3809.27	2.08735	3809.27	0.990968	3809.27	3.97875	3809.27	3.11139
3809.75	4.44731	3809.75	1.67215	3809.75	1.7488	3809.75	2.06211	3809.75	2.0855	3809.75	0.988691	3809.75	3.97182	3809.75	3.11311
3810.23	4.44414	3810.23	1.67183	3810.23	1.7446	3810.23	2.06398	3810.23	2.0875	3810.23	0.98698	3810.23	3.96809	3810.23	3.11417
3810.71	4.44309	3810.71	1.67003	3810.71	1.74118	3810.71	2.0653	3810.71	2.09274	3810.71	0.98553	3810.71	3.96775	3810.71	3.11425
3811.2	4.44392	3811.2	1.66531	3811.2	1.73875	3811.2	2.06671	3811.2	2.09983	3811.2	0.983906	3811.2	3.97004	3811.2	3.11353
3811.68	4.44621	3811.68	1.65761	3811.68	1.73764	3811.68	2.06875	3811.68	2.10706	3811.68	0.981767	3811.68	3.97356	3811.68	3.11272
3812.16	4.44949	3812.16	1.64845	3812.16	1.73836	3812.16	2.07166	3812.16	2.11297	3812.16	0.979046	3812.16	3.97686	3812.16	3.11268
3812.64	4.45335	3812.64	1.64051	3812.64	1.74151	3812.64	2.0753	3812.64	2.11684	3812.64	0.976029	3812.64	3.97899	3812.64	3.1141
3813.12	4.45753	3813.12	1.63665	3813.12	1.7475	3813.12	2.07912	3813.12	2.11875	3813.12	0.97328	3813.12	3.97974	3813.12	3.11712
3813.61	4.46179	3813.61	1.63896	3813.61	1.75637	3813.61	2.08236	3813.61	2.11938	3813.61	0.971454	3813.61	3.97967	3813.61	3.1212
3814.09	4.4658	3814.09	1.64806	3814.09	1.76751	3814.09	2.08425	3814.09	2.11955	3814.09	0.971082	3814.09	3.97968	3814.09	3.12534
3814.57	4.46898	3814.57	1.66293	3814.57	1.77955	3814.57	2.08429	3814.57	2.11981	3814.57	0.972378	3814.57	3.98055	3814.57	3.12828
3815.05	4.47059	3815.05	1.68104	3815.05	1.79051	3815.05	2.08242	3815.05	2.12016	3815.05	0.975106	3815.05	3.98254	3815.05	3.12892
3815.53	4.46988	3815.53	1.69901	3815.53	1.79822	3815.53	2.07909	3815.53	2.12005	3815.53	0.978559	3815.53	3.98519	3815.53	3.12673
3816.02	4.46649	3816.02	1.71349	3816.02	1.8012	3816.02	2.07516	3816.02	2.11861	3816.02	0.981735	3816.02	3.98751	3816.02	3.12195
3816.5	4.46085	3816.5	1.72225	3816.5	1.79932	3816.5	2.07164	3816.5	2.11522	3816.5	0.983676	3816.5	3.98854	3816.5	3.11561
3816.98	4.45413	3816.98	1.72477	3816.98	1.794	3816.98	2.06926	3816.98	2.10989	3816.98	0.983842	3816.98	3.98794	3816.98	3.10914
3817.46	4.44794	3817.46	1.72203	3817.46	1.78757	3817.46	2.06838	3817.46	2.10338	3817.46	0.98228	3817.46	3.98627	3817.46	3.10393
3817.95	4.44374	3817.95	1.71587	3817.95	1.78232	3817.95	2.0689	3817.95	2.09694	3817.95	0.97955	3817.95	3.98474	3817.95	3.10094
3818.43	4.44238	3818.43	1.70819	3818.43	1.77964	3818.43	2.07057	3818.43	2.09192	3818.43	0.976477	3818.43	3.98472	3818.43	3.10067
3818.91	4.44392	3818.91	1.70054	3818.91	1.77976	3818.91	2.07313	3818.91	2.08937	3818.91	0.973909	3818.91	3.98712	3818.91	3.10315
3819.39	4.44765	3819.39	1.69394	3819.39	1.78187	3819.39	2.07644	3819.39	2.08983	3819.39	0.972531	3819.39	3.99206	3819.39	3.10809
3819.87	4.45232	3819.87	1.68892	3819.87	1.7845	3819.87	2.08039	3819.87	2.09315	3819.87	0.972742	3819.87	3.9987	3819.87	3.1148
3820.36	4.45652	3820.36	1.68552	3820.36	1.78614	3820.36	2.08476	3820.36	2.09859	3820.36	0.974562	3820.36	4.00545	3820.36	3.12229
3820.84	4.45918	3820.84	1.68338	3820.84	1.78575	3820.84	2.08899	3820.84	2.10489	3820.84	0.977599	3820.84	4.01046	3820.84	3.12933
3821.32	4.46002	3821.32	1.68186	3821.32	1.78325	3821.32	2.09225	3821.32	2.11075	3821.32	0.981119	3821.32	4.01229	3821.32	3.13477
3821.8	4.4596	3821.8	1.68028	3821.8	1.77938	3821.8	2.09363	3821.8	2.11513	3821.8	0.984275	3821.8	4.01048	3821.8	3.13789
3822.28	4.45906	3822.28	1.6783	3822.28	1.77535	3822.28	2.09252	3822.28	2.11763	3822.28	0.986418	3822.28	4.0056	3822.28	3.13868
3822.77	4.45938	3822.77	1.67609	3822.77	1.77213	3822.77	2.08901	3822.77	2.1184	3822.77	0.987339	3822.77	3.99888	3822.77	3.13772
3823.25	4.46094	3823.25	1.67431	3823.25	1.77012	3823.25	2.08391	3823.25	2.11789	3823.25	0.987322	3823.25	3.99151	3823.25	3.13586
3823.73	4.46334	3823.73	1.67383	3823.73	1.76911	3823.73	2.07854	3823.73	2.11646	3823.73	0.987006	3823.73	3.98428	3823.73	3.13374
3824.21	4.46565	3824.21	1.67531	3824.21	1.76864	3824.21	2.07421	3824.21	2.11419	3824.21	0.987121	3824.21	3.97743	3824.21	3.13159
3824.7	4.46684	3824.7	1.67879	3824.7	1.76825	3824.7	2.07182	3824.7	2.11084	3824.7	0.988202	3824.7	3.97099	3824.7	3.12915
3825.18	4.46624	3825.18	1.68358	3825.18	1.76774	3825.18	2.07147	3825.18	2.10609	3825.18	0.990332	3825.18	3.96509	3825.18	3.12589
3825.66	4.46386	3825.66	1.68832	3825.66	1.76722	3825.66	2.07243	3825.66	2.09984	3825.66	0.993016	3825.66	3.96023	3825.66	3.12132
3826.14	4.46041	3826.14	1.69144	3826.14	1.76682	3826.14	2.07342	3826.14	2.09246	3826.14	0.995236	3826.14	3.95729	3826.14	3.11532
3826.62	4.45702	3826.62	1.69184	3826.62	1.76654	3826.62	2.07322	3826.62	2.08495	3826.62	0.995787	3826.62	3.95713	3826.62	3.10833
3827.11	4.45473	3827.11	1.68938	3827.11	1.76603	3827.11	2.07127	3827.11	2.07869	3827.11	0.993763	3827.11	3.96015	3827.11	3.10116
3827.59	4.45407	3827.59	1.68504	3827.59	1.7647	3827.59	2.06801	3827.59	2.07503	3827.59	0.989013	3827.59	3.96588	3827.59	3.09471
3828.07	4.45493	3828.07	1.68049	3828.07	1.76195	3828.07	2.06478	3828.07	2.07483	3828.07	0.982334	3828.07	3.97295	3828.07	3.0896
3828.55	4.45675	3828.55	1.67744	3828.55	1.75755	3828.55	2.0632	3828.55	2.07817	3828.55	0.975301	3828.55	3.97946	3828.55	3.08602
3829.03	4.45889	3829.03	1.67695	3829.03	1.75183	3829.03	2.06455	3829.03	2.08435	3829.03	0.969825	3829.03	3.98358	3829.03	3.08376
3829.52	4.46091	3829.52	1.67911	3829.52	1.74574	3829.52	2.06908	3829.52	2.09208	3829.52	0.967571	3829.52	3.98416	3829.52	3.08251
3830	4.46273	3830	1.68308	3830	1.74059	3830	2.07593	3830	2.09992	3830	0.969415	3830	3.98107	3830	3.08213
3830.48	4.46443	3830.48	1.68754	3830.48	1.73765	3830.48	2.08327	3830.48	2.10672	3830.48	0.97512	3830.48	3.97532	3830.48	3.0828
3830.96	4.46604	3830.96	1.69123	3830.96	1.73767	3830.96	2.08905	3830.96	2.11188	3830.96	0.983388	3830.96	3.96865	3830.96	3.08493
3831.45	4.46727	3831.45	1.69348	3831.45	1.74063	3831.45	2.09168	3831.45	2.11554	3831.45	0.992296	3831.45	3.96299	3831.45	3.08892
3831.93	4.46757	3831.93	1.69431	3831.93	1.74569	3831.93	2.09064	3831.93	2.11831	3831.93	0.999985	3831.93	3.95976	3831.93	3.09486
3832.41	4.46642	3832.41	1.69418	3832.41	1.75151	3832.41	2.08656	3832.41	2.12096	3832.41	1.00528	3832.41	3.95947	3832.41	3.1023
3832.89	4.46372	3832.89	1.69359	3832.89	1.75669	3832.89	2.08083	3832.89	2.12404	3832.89	1.00801	3832.89	3.96178	3832.89	3.11032
3833.37	4.46012	3833.37	1.69275	3833.37	1.76023	3833.37	2.07504	3833.37	2.12764	3833.37	1.00889	3833.37	3.96573	3833.37	3.11784
3833.86	4.45703	3833.86	1.69144	3833.86	1.76176	3833.86	2.07036	3833.86	2.13143	3833.86	1.00907	3833.86	3.97025	3833.86	3.12397
3834.34	4.45611	3834.34	1.68929	3834.34	1.76155	3834.34	2.06728	3834.34	2.13485	3834.34	1.00958	3834.34	3.97454	3834.34	3.12828
3834.82	4.45865	3834.82	1.68608	3834.82	1.76037	3834.82	2.06561	3834.82	2.13737	3834.82	1.01094	3834.82	3.97824	3834.82	3.13088
3835.3	4.46489	3835.3	1.6821	3835.3	1.75913	3835.3	2.06492	3835.3	2.13864	3835.3	1.01301	3835.3	3.98138	3835.3	3.13217
3835.78	4.47372	3835.78	1.67808	3835.78	1.75862	3835.78	2.06485	3835.78	2.13856	3835.78	1.01521	3835.78	3.98413	3835.78	3.13255
3836.27	4.48289	3836.27	1.67498	3836.27	1.75922	3836.27	2.06541	3836.27	2.13714	3836.27	1.01683	3836.27	3.98658	3836.27	3.13218
3836.75	4.48964	3836.75	1.67354	3836.75	1.7609	3836.75	2.06692	3836.75	2.13439	3836.75	1.01744	3836.75	3.9886	3836.75	3.13087
3837.23	4.49166	3837.23	1.67386	3837.23	1.76316	3837.23	2.06971	3837.23	2.13023	3837.23	1.01699	3837.23	3.98993	3837.23	3.12832
3837.71	4.48808	3837.71	1.67527	3837.71	1.76522	3837.71	2.07373	3837.71	2.12453	3837.71	1.0158	3837.71	3.99034	3837.71	3.12441
3838.19	4.4799	3838.19	1.67656	3838.19	1.76629	3838.19	2.07831	3838.19	2.11734	3838.19	1.01429	3838.19	3.98985	3838.19	3.1195
3838.68	4.46961	3838.68	1.6765	3838.68	1.76583	3838.68	2.08227	3838.68	2.10906	3838.68	1.01264	3838.68	3.98886	3838.68	3.11442
3839.16	4.46014	3839.16	1.67442	3839.16	1.76374	3839.16	2.08432	3839.16	2.10048	3839.16	1.01068	3839.16	3.98796	3839.16	3.11018
3839.64	4.45363	3839.64	1.67052	3839.64	1.76036	3839.64	2.08363	3839.64	2.09268	3839.64	1.00797	3839.64	3.98774	3839.64	3.10755
3840.12	4.45076	3840.12	1.66566	3840.12	1.75631	3840.12	2.08016	3840.12	2.0868	3840.12	1.00411	3840.12	3.98846	3840.12	3.10676
3840.61	4.4508	3840.61	1.66104	3840.61	1.75227	3840.61	2.07477	3840.61	2.08372	3840.61	0.999008	3840.61	3.98996	3840.61	3.10754
3841.09	4.45223	3841.09	1.65771	3841.09	1.74875	3841.09	2.06892	3841.09	2.08393	3841.09	0.993041	3841.09	3.99168	3841.09	3.10933
3841.57	4.45346	3841.57	1.65639	3841.57	1.74601	3841.57	2.06426	3841.57	2.0873	3841.57	0.986945	3841.57	3.99281	3841.57	3.11162
3842.05	4.45346	3842.05	1.65732	3842.05	1.74401	3842.05	2.06215	3842.05	2.09313	3842.05	0.981571	3842.05	3.99257	3842.05	3.11417
3842.53	4.45198	3842.53	1.66042	3842.53	1.74244	3842.53	2.06319	3842.53	2.10016	3842.53	0.977549	3842.53	3.99039	3842.53	3.11705
3843.02	4.44944	3843.02	1.66535	3843.02	1.74085	3843.02	2.06711	3843.02	2.10689	3843.02	0.975034	3843.02	3.98615	3843.02	3.1204
3843.5	4.4464	3843.5	1.67171	3843.5	1.73881	3843.5	2.07287	3843.5	2.11185	3843.5	0.973688	3843.5	3.98014	3843.5	3.12417
3843.98	4.4432	3843.98	1.67898	3843.98	1.7361	3843.98	2.07906	3843.98	2.11398	3843.98	0.972895	3843.98	3.97301	3843.98	3.12785
3844.46	4.4397	3844.46	1.6865	3844.46	1.73272	3844.46	2.0844	3844.46	2.1128	3844.46	0.972089	3844.46	3.96565	3844.46	3.13044
3844.94	4.43545	3844.94	1.69337	3844.94	1.72897	3844.94	2.08808	3844.94	2.10857	3844.94	0.971009	3844.94	3.95897	3844.94	3.1308
3845.43	4.43018	3845.43	1.6986	3845.43	1.72533	3845.43	2.08994	3845.43	2.10223	3845.43	0.969765	3845.43	3.95387	3845.43	3.12807
3845.91	4.42409	3845.91	1.70133	3845.91	1.7224	3845.91	2.09043	3845.91	2.09522	3845.91	0.968687	3845.91	3.95105	3845.91	3.12215
3846.39	4.41805	3846.39	1.70113	3846.39	1.72072	3846.39	2.09031	3846.39	2.0892	3846.39	0.968066	3846.39	3.95093	3846.39	3.11391
3846.87	4.41327	3846.87	1.69827	3846.87	1.72071	3846.87	2.09038	3846.87	2.08562	3846.87	0.967951	3846.87	3.95354	3846.87	3.10495
3847.36	4.41089	3847.36	1.69362	3847.36	1.72254	3847.36	2.09111	3847.36	2.08538	3847.36	0.968119	3847.36	3.95842	3847.36	3.09713
3847.84	4.41137	3847.84	1.68844	3847.84	1.72617	3847.84	2.09252	3847.84	2.08865	3847.84	0.968233	3847.84	3.96474	3847.84	3.09207
3848.32	4.41435	3848.32	1.68392	3848.32	1.73129	3848.32	2.09415	3848.32	2.09474	3848.32	0.968094	3848.32	3.97137	3848.32	3.09067
3848.8	4.41868	3848.8	1.68083	3848.8	1.73747	3848.8	2.09528	3848.8	2.10239	3848.8	0.967839	3848.8	3.97717	3848.8	3.09305
3849.28	4.42297	3849.28	1.67942	3849.28	1.74425	3849.28	2.09517	3849.28	2.11007	3849.28	0.967961	3849.28	3.98127	3849.28	3.09862
3849.76	4.42608	3849.76	1.67945	3849.76	1.75123	3849.76	2.09339	3849.76	2.11642	3849.76	0.969119	3849.76	3.9833	3849.76	3.10634
3850.25	4.42768	3850.25	1.68055	3850.25	1.75823	3850.25	2.09002	3850.25	2.12066	3850.25	0.971832	3850.25	3.98352	3850.25	3.11505
3850.73	4.42826	3850.73	1.68256	3850.73	1.76531	3850.73	2.08572	3850.73	2.12273	3850.73	0.976194	3850.73	3.98271	3850.73	3.12367
3851.21	4.4289	3851.21	1.68569	3851.21	1.77259	3851.21	2.08153	3851.21	2.12316	3851.21	0.981755	3851.21	3.98188	3851.21	3.1313
3851.69	4.4307	3851.69	1.69044	3851.69	1.78014	3851.69	2.07863	3851.69	2.12281	3851.69	0.987618	3851.69	3.98196	3851.69	3.13722
3852.18	4.43425	3852.18	1.6973	3852.18	1.78766	3852.18	2.07798	3852.18	2.1224	3852.18	0.992678	3852.18	3.98341	3852.18	3.14081
3852.66	4.43921	3852.66	1.70622	3852.66	1.79439	3852.66	2.08002	3852.66	2.12218	3852.66	0.995939	3852.66	3.98608	3852.66	3.14171
3853.14	4.44438	3853.14	1.71626	3853.14	1.7992	3853.14	2.08444	3853.14	2.12183	3853.14	0.996829	3853.14	3.98914	3853.14	3.14001
3853.62	4.44813	3853.62	1.72561	3853.62	1.80104	3853.62	2.09017	3853.62	2.12058	3853.62	0.995399	3853.62	3.99136	3853.62	3.13639
3854.1	4.44916	3854.1	1.73213	3854.1	1.79957	3854.1	2.09568	3854.1	2.11771	3854.1	0.992298	3854.1	3.99157	3854.1	3.13204
3854.59	4.44722	3854.59	1.73432	3854.59	1.79551	3854.59	2.09948	3854.59	2.11302	3854.59	0.988471	3854.59	3.98916	3854.59	3.12816
3855.07	4.44313	3855.07	1.73193	3855.07	1.79041	3855.07	2.10063	3855.07	2.10712	3855.07	0.984773	3855.07	3.98423	3855.07	3.1254
3855.55	4.43818	3855.55	1.72599	3855.55	1.7859	3855.55	2.09894	3855.55	2.10114	3855.55	0.981739	3855.55	3.97743	3855.55	3.12359
3856.03	4.43351	3856.03	1.71816	3856.03	1.78307	3856.03	2.09486	3856.03	2.09632	3856.03	0.979623	3856.03	3.96959	3856.03	3.12201
3856.51	4.42962	3856.51	1.71012	3856.51	1.78209	3856.51	2.08926	3856.51	2.09363	3856.51	0.978556	3856.51	3.96154	3856.51	3.11987
3857	4.42646	3857	1.70309	3857	1.78236	3857	2.08319	3857	2.09345	3857	0.978672	3857	3.95396	3857	3.11682
3857.48	4.42366	3857.48	1.6977	3857.48	1.78281	3857.48	2.07773	3857.48	2.09551	3857.48	0.980102	3857.48	3.94748	3857.48	3.11318
3857.96	4.42087	3857.96	1.69411	3857.96	1.78239	3857.96	2.07382	3857.96	2.09892	3857.96	0.982864	3857.96	3.94269	3857.96	3.10991
3858.44	4.41804	3858.44	1.69211	3858.44	1.78054	3858.44	2.07214	3858.44	2.10238	3858.44	0.98675	3858.44	3.94007	3858.44	3.10816
3858.93	4.41545	3858.93	1.69139	3858.93	1.7774	3858.93	2.07292	3858.93	2.10451	3858.93	0.991279	3858.93	3.93988	3858.93	3.1087
3859.41	4.41357	3859.41	1.69169	3859.41	1.7737	3859.41	2.0758	3859.41	2.1042	3859.41	0.995792	3859.41	3.94202	3859.41	3.11142
3859.89	4.4128	3859.89	1.69284	3859.89	1.77043	3859.89	2.07992	3859.89	2.10091	3859.89	0.999633	3859.89	3.94599	3859.89	3.11523
3860.37	4.41316	3860.37	1.6947	3860.37	1.76827	3860.37	2.08401	3860.37	2.09486	3860.37	1.00232	3860.37	3.95099	3860.37	3.11846
3860.85	4.41431	3860.85	1.69711	3860.85	1.7673	3860.85	2.08684	3860.85	2.08698	3860.85	1.00364	3860.85	3.95615	3860.85	3.11961
3861.34	4.41565	3861.34	1.69982	3861.34	1.767	3861.34	2.08751	3861.34	2.07872	3861.34	1.00359	3861.34	3.96077	3861.34	3.11801
3861.82	4.41668	3861.82	1.70252	3861.82	1.7665	3861.82	2.08586	3861.82	2.07177	3861.82	1.00231	3861.82	3.96453	3861.82	3.11422
3862.3	4.41728	3862.3	1.70501	3862.3	1.76511	3862.3	2.08252	3862.3	2.06765	3862.3	0.999934	3862.3	3.96752	3862.3	3.10978
3862.78	4.4178	3862.78	1.7072	3862.78	1.76262	3862.78	2.07868	3862.78	2.06736	3862.78	0.996566	3862.78	3.97003	3862.78	3.10645
3863.26	4.41892	3863.26	1.70917	3863.26	1.75944	3863.26	2.07561	3863.26	2.07112	3863.26	0.992354	3863.26	3.97226	3863.26	3.10527
3863.75	4.42125	3863.75	1.71104	3863.75	1.7563	3863.75	2.07412	3863.75	2.07842	3863.75	0.987614	3863.75	3.97404	3863.75	3.106
3864.23	4.42499	3864.23	1.71284	3864.23	1.75385	3864.23	2.0742	3864.23	2.08806	3864.23	0.982935	3864.23	3.97481	3864.23	3.1071
3864.71	4.42968	3864.71	1.71435	3864.71	1.75235	3864.71	2.07501	3864.71	2.09848	3864.71	0.979131	3864.71	3.97381	3864.71	3.10639
3865.19	4.43431	3865.19	1.71511	3865.19	1.7515	3865.19	2.07526	3865.19	2.10802	3865.19	0.977008	3865.19	3.97059	3865.19	3.1021
3865.68	4.43772	3865.68	1.71461	3865.68	1.75074	3865.68	2.07381	3865.68	2.1154	3865.68	0.977019	3865.68	3.96544	3865.68	3.09379
3866.16	4.43913	3866.16	1.71247	3866.16	1.74964	3866.16	2.07027	3866.16	2.11996	3866.16	0.978993	3866.16	3.95958	3866.16	3.08269
3866.64	4.43853	3866.64	1.70869	3866.64	1.74825	3866.64	2.06524	3866.64	2.12175	3866.64	0.982144	3866.64	3.95481	3866.64	3.07118
3867.12	4.43658	3867.12	1.70366	3867.12	1.74712	3867.12	2.06004	3867.12	2.12137	3867.12	0.98536	3867.12	3.95286	3867.12	3.06182
3867.6	4.43431	3867.6	1.6981	3867.6	1.74706	3867.6	2.05614	3867.6	2.11959	3867.6	0.987625	3867.6	3.95475	3867.6	3.05636
3868.09	4.43261	3868.09	1.69285	3868.09	1.74866	3868.09	2.05455	3868.09	2.11709	3868.09	0.988352	3868.09	3.96029	3868.09	3.0553
3868.57	4.43187	3868.57	1.68874	3868.57	1.75191	3868.57	2.05543	3868.57	2.11433	3868.57	0.987539	3868.57	3.96806	3868.57	3.05788
3869.05	4.43176	3869.05	1.6864	3869.05	1.75611	3869.05	2.05807	3869.05	2.11151	3869.05	0.985719	3869.05	3.97568	3869.05	3.06254
3869.53	4.43144	3869.53	1.68605	3869.53	1.75998	3869.53	2.06115	3869.53	2.10874	3869.53	0.983709	3869.53	3.98057	3869.53	3.06739
3870.01	4.42994	3870.01	1.68742	3870.01	1.76233	3870.01	2.06345	3870.01	2.10618	3870.01	0.982239	3870.01	3.98095	3870.01	3.071
3870.5	4.42674	3870.5	1.68975	3870.5	1.76267	3870.5	2.06444	3870.5	2.10412	3870.5	0.981607	3870.5	3.97671	3870.5	3.07279
3870.98	4.42212	3870.98	1.692	3870.98	1.76158	3870.98	2.06456	3870.98	2.10295	3870.98	0.981606	3870.98	3.96949	3870.98	3.07306
3871.46	4.41707	3871.46	1.69319	3871.46	1.76037	3871.46	2.0649	3871.46	2.10304	3871.46	0.981742	3871.46	3.96187	3871.46	3.07259
3871.94	4.41279	3871.94	1.69265	3871.94	1.76037	3871.94	2.06662	3871.94	2.10451	3871.94	0.981583	3871.94	3.95627	3871.94	3.07215
3872.43	4.41023	3872.43	1.6902	3872.43	1.76228	3872.43	2.07023	3872.43	2.10721	3872.43	0.981003	3872.43	3.95411	3872.43	3.07223
3872.91	4.40976	3872.91	1.68615	3872.91	1.76579	3872.91	2.0754	3872.91	2.11062	3872.91	0.980198	3872.91	3.95549	3872.91	3.07303
3873.39	4.41103	3873.39	1.68129	3873.39	1.76971	3873.39	2.08101	3873.39	2.11392	3873.39	0.97953	3873.39	3.95938	3873.39	3.07459
3873.87	4.41318	3873.87	1.67672	3873.87	1.77243	3873.87	2.08569	3873.87	2.11617	3873.87	0.97928	3873.87	3.96406	3873.87	3.07687
3874.35	4.41517	3874.35	1.67358	3874.35	1.77262	3874.35	2.08843	3874.35	2.11657	3874.35	0.97945	3874.35	3.96786	3874.35	3.07972
3874.84	4.41624	3874.84	1.67263	3874.84	1.76989	3874.84	2.08904	3874.84	2.11476	3874.84	0.979734	3874.84	3.96967	3874.84	3.08286
3875.32	4.41626	3875.32	1.67399	3875.32	1.76497	3875.32	2.08827	3875.32	2.11092	3875.32	0.979682	3875.32	3.9693	3875.32	3.08575
3875.8	4.41573	3875.8	1.6771	3875.8	1.7594	3875.8	2.08734	3875.8	2.10576	3875.8	0.978954	3875.8	3.96731	3875.8	3.08772
3876.28	4.41553	3876.28	1.6809	3876.28	1.75482	3876.28	2.08726	3876.28	2.10018	3876.28	0.977497	3876.28	3.9646	3876.28	3.08824
3876.76	4.41651	3876.76	1.68423	3876.76	1.75239	3876.76	2.08835	3876.76	2.09502	3876.76	0.975532	3876.76	3.96201	3876.76	3.08716
3877.25	4.41911	3877.25	1.68623	3877.25	1.7525	3877.25	2.09006	3877.25	2.09076	3877.25	0.973388	3877.25	3.96005	3877.25	3.08484
3877.73	4.42321	3877.73	1.6866	3877.73	1.75483	3877.73	2.09134	3877.73	2.08745	3877.73	0.971303	3877.73	3.95893	3877.73	3.08217
3878.21	4.42808	3878.21	1.68559	3878.21	1.75864	3878.21	2.09112	3878.21	2.0848	3878.21	0.969314	3878.21	3.95865	3878.21	3.08018
3878.69	4.43262	3878.69	1.68392	3878.69	1.76305	3878.69	2.08892	3878.69	2.08234	3878.69	0.967323	3878.69	3.9591	3878.69	3.07963
3879.18	4.4356	3879.18	1.6824	3879.18	1.76729	3879.18	2.08507	3879.18	2.07979	3879.18	0.965306	3879.18	3.96012	3879.18	3.08055
3879.66	4.43598	3879.66	1.68164	3879.66	1.7707	3879.66	2.08052	3879.66	2.0773	3879.66	0.963557	3879.66	3.96146	3879.66	3.08217
3880.14	4.43318	3880.14	1.6818	3880.14	1.77268	3880.14	2.0764	3880.14	2.07558	3880.14	0.962757	3880.14	3.9627	3880.14	3.08322
3880.62	4.42718	3880.62	1.6826	3880.62	1.77266	3880.62	2.07345	3880.62	2.07572	3880.62	0.963791	3880.62	3.96337	3880.62	3.08254
3881.1	4.41858	3881.1	1.68353	3881.1	1.77024	3881.1	2.07174	3881.1	2.07879	3881.1	0.96732	3881.1	3.96311	3881.1	3.07977
3881.59	4.40848	3881.59	1.68417	3881.59	1.76544	3881.59	2.07082	3881.59	2.0854	3881.59	0.973339	3881.59	3.96189	3881.59	3.07563
3882.07	4.39826	3882.07	1.68444	3882.07	1.75889	3882.07	2.07012	3882.07	2.09525	3882.07	0.980999	3882.07	3.96015	3882.07	3.07173
3882.55	4.38937	3882.55	1.6847	3882.55	1.75187	3882.55	2.06953	3882.55	2.10713	3882.55	0.988827	3882.55	3.95871	3882.55	3.06989
3883.03	4.38301	3883.03	1.68554	3883.03	1.74596	3883.03	2.0696	3883.03	2.11917	3883.03	0.995264	3883.03	3.95848	3883.03	3.07136
3883.51	4.38001	3883.51	1.68758	3883.51	1.7426	3883.51	2.07132	3883.51	2.12932	3883.51	0.999234	3883.51	3.96002	3883.51	3.07637
3884	4.38068	3884	1.69113	3884	1.74262	3884	2.07562	3884	2.13587	3884	1.00051	3884	3.9633	3884	3.08402
3884.48	4.3848	3884.48	1.69598	3884.48	1.74594	3884.48	2.08272	3884.48	2.13782	3884.48	0.999736	3884.48	3.96754	3884.48	3.0926
3884.96	4.39155	3884.96	1.70141	3884.96	1.75152	3884.96	2.09174	3884.96	2.13516	3884.96	0.998106	3884.96	3.97147	3884.96	3.10012
3885.44	4.39969	3885.44	1.70624	3885.44	1.75776	3885.44	2.10071	3885.44	2.12886	3885.44	0.996788	3885.44	3.97371	3885.44	3.10499
3885.93	4.40778	3885.93	1.70928	3885.93	1.76301	3885.93	2.10721	3885.93	2.12062	3885.93	0.996341	3885.93	3.97336	3885.93	3.10645
3886.41	4.41458	3886.41	1.70968	3886.41	1.76628	3886.41	2.10945	3886.41	2.1123	3886.41	0.996447	3886.41	3.97041	3886.41	3.10472
3886.89	4.41939	3886.89	1.70721	3886.89	1.76754	3886.89	2.107	3886.89	2.10535	3886.89	0.996155	3886.89	3.96566	3886.89	3.10067
3887.37	4.42204	3887.37	1.70233	3887.37	1.76748	3887.37	2.10106	3887.37	2.10048	3887.37	0.994517	3887.37	3.96027	3887.37	3.0953
3887.85	4.42276	3887.85	1.69588	3887.85	1.76702	3887.85	2.09384	3887.85	2.09773	3887.85	0.991191	3887.85	3.95525	3887.85	3.08937
3888.34	4.42188	3888.34	1.68884	3888.34	1.76679	3888.34	2.08762	3888.34	2.09674	3888.34	0.986691	3888.34	3.95107	3888.34	3.08335
3888.82	4.41962	3888.82	1.68206	3888.82	1.76698	3888.82	2.08398	3888.82	2.09712	3888.82	0.982209	3888.82	3.94775	3888.82	3.07764
3889.3	4.41611	3889.3	1.67621	3889.3	1.76745	3889.3	2.08328	3889.3	2.09851	3889.3	0.979133	3889.3	3.94514	3889.3	3.0728
3889.78	4.4115	3889.78	1.67172	3889.78	1.76798	3889.78	2.08475	3889.78	2.10064	3889.78	0.978462	3889.78	3.94321	3889.78	3.06954
3890.26	4.4062	3890.26	1.66886	3890.26	1.76856	3890.26	2.08697	3890.26	2.10305	3890.26	0.980342	3890.26	3.94231	3890.26	3.06855
3890.75	4.40089	3890.75	1.66776	3890.75	1.76943	3890.75	2.08863	3890.75	2.10506	3890.75	0.983957	3890.75	3.94303	3890.75	3.07006
3891.23	4.39649	3891.23	1.66843	3891.23	1.77085	3891.23	2.08911	3891.23	2.10574	3891.23	0.987867	3891.23	3.94581	3891.23	3.07352
3891.71	4.39381	3891.71	1.67073	3891.71	1.77283	3891.71	2.08873	3891.71	2.10421	3891.71	0.990661	3891.71	3.95046	3891.71	3.07763
3892.19	4.3932	3892.19	1.67434	3892.19	1.7748	3892.19	2.08841	3892.19	2.10006	3892.19	0.991572	3892.19	3.95592	3892.19	3.08072
3892.67	4.39438	3892.67	1.67874	3892.67	1.7758	3892.67	2.08905	3892.67	2.09361	3892.67	0.990698	3892.67	3.96045	3892.67	3.08148
3893.16	4.39641	3893.16	1.68321	3893.16	1.77482	3893.16	2.09094	3893.16	2.08597	3893.16	0.988782	3893.16	3.96225	3893.16	3.07946
3893.64	4.39813	3893.64	1.68696	3893.64	1.77131	3893.64	2.09352	3893.64	2.07886	3893.64	0.98671	3893.64	3.96016	3893.64	3.0752
3894.12	4.39853	3894.12	1.68926	3894.12	1.76554	3894.12	2.09565	3894.12	2.07403	3894.12	0.985058	3894.12	3.9542	3894.12	3.07003
3894.6	4.39723	3894.6	1.68971	3894.6	1.75855	3894.6	2.09619	3894.6	2.07281	3894.6	0.983909	3894.6	3.94572	3894.6	3.0654
3895.09	4.3946	3895.09	1.68841	3895.09	1.75174	3895.09	2.09454	3895.09	2.07566	3895.09	0.982999	3895.09	3.93696	3895.09	3.06242
3895.57	4.3917	3895.57	1.68602	3895.57	1.74629	3895.57	2.09099	3895.57	2.08205	3895.57	0.982064	3895.57	3.93033	3895.57	3.06141
3896.05	4.38992	3896.05	1.6836	3896.05	1.74269	3896.05	2.08666	3896.05	2.09067	3896.05	0.981157	3896.05	3.92763	3896.05	3.06202
3896.53	4.39043	3896.53	1.6823	3896.53	1.74062	3896.53	2.08303	3896.53	2.09989	3896.53	0.980729	3896.53	3.9295	3896.53	3.06352
3897.01	4.39374	3897.01	1.68291	3897.01	1.73923	3897.01	2.08131	3897.01	2.10825	3897.01	0.981429	3897.01	3.93527	3897.01	3.06527
3897.5	4.39948	3897.5	1.68555	3897.5	1.73775	3897.5	2.08202	3897.5	2.11486	3897.5	0.983708	3897.5	3.94332	3897.5	3.06706
3897.98	4.40649	3897.98	1.68951	3897.98	1.73597	3897.98	2.08478	3897.98	2.11954	3897.98	0.98747	3897.98	3.95161	3897.98	3.06915
3898.46	4.41318	3898.46	1.69351	3898.46	1.73448	3898.46	2.08859	3898.46	2.12268	3898.46	0.991966	3898.46	3.95829	3898.46	3.07198
3898.94	4.41801	3898.94	1.69612	3898.94	1.73436	3898.94	2.09235	3898.94	2.12493	3898.94	0.996037	3898.94	3.96208	3898.94	3.07579
3899.42	4.42	3899.42	1.69642	3899.42	1.7366	3899.42	2.09532	3899.42	2.12683	3899.42	0.998587	3899.42	3.96245	3899.42	3.0803
3899.91	4.41895	3899.91	1.69436	3899.91	1.74145	3899.91	2.09749	3899.91	2.12854	3899.91	0.999069	3899.91	3.95947	3899.91	3.0847
3900.39	4.41542	3900.39	1.69088	3900.39	1.7481	3900.39	2.09946	3900.39	2.1298	3900.39	0.997676	3900.39	3.95363	3900.39	3.08799
3900.87	4.41043	3900.87	1.68753	3900.87	1.75497	3900.87	2.10207	3900.87	2.13006	3900.87	0.995154	3900.87	3.94573	3900.87	3.08937
3901.35	4.40503	3901.35	1.6858	3901.35	1.76038	3901.35	2.1059	3901.35	2.1288	3901.35	0.992314	3901.35	3.93675	3901.35	3.08865
3901.84	4.40001	3901.84	1.68652	3901.84	1.76328	3901.84	2.11093	3901.84	2.12575	3901.84	0.989555	3901.84	3.92777	3901.84	3.0863
3902.32	4.39576	3902.32	1.68951	3902.32	1.76367	3902.32	2.11641	3902.32	2.12106	3902.32	0.986668	3902.32	3.91997	3902.32	3.08325
3902.8	4.3923	3902.8	1.69368	3902.8	1.76252	3902.8	2.12114	3902.8	2.11531	3902.8	0.98305	3902.8	3.91434	3902.8	3.0805
3903.28	4.38948	3903.28	1.69752	3903.28	1.76113	3903.28	2.12387	3903.28	2.10933	3903.28	0.978231	3903.28	3.91153	3903.28	3.07871
3903.76	4.38724	3903.76	1.69974	3903.76	1.7605	3903.76	2.12378	3903.76	2.10398	3903.76	0.972429	3903.76	3.91154	3903.76	3.07815
3904.24	4.38567	3904.24	1.69982	3904.24	1.76073	3904.24	2.12079	3904.24	2.09992	3904.24	0.966791	3904.24	3.9138	3904.24	3.07865
3904.73	4.38502	3904.73	1.69811	3904.73	1.76105	3904.73	2.11559	3904.73	2.09735	3904.73	0.963135	3904.73	3.91728	3904.73	3.07992
3905.21	4.38555	3905.21	1.69561	3905.21	1.76029	3905.21	2.10939	3905.21	2.09604	3905.21	0.963235	3905.21	3.92092	3905.21	3.0817
3905.69	4.38728	3905.69	1.69339	3905.69	1.75764	3905.69	2.10351	3905.69	2.09538	3905.69	0.968017	3905.69	3.92397	3905.69	3.08384
3906.17	4.38988	3906.17	1.69202	3906.17	1.75318	3906.17	2.09897	3906.17	2.09471	3906.17	0.977072	3906.17	3.92619	3906.17	3.08616
3906.66	4.39268	3906.66	1.69137	3906.66	1.74789	3906.66	2.09624	3906.66	2.09352	3906.66	0.988737	3906.66	3.92767	3906.66	3.08828
3907.14	4.39478	3907.14	1.69078	3907.14	1.74329	3907.14	2.09529	3907.14	2.09167	3907.14	1.00067	3907.14	3.9286	3907.14	3.0895
3907.62	4.39533	3907.62	1.68952	3907.62	1.74072	3907.62	2.0957	3907.62	2.08939	3907.62	1.01066	3907.62	3.92897	3907.62	3.089
3908.1	4.39382	3908.1	1.6872	3908.1	1.7408	3908.1	2.09696	3908.1	2.08721	3908.1	1.01731	3908.1	3.92853	3908.1	3.08608
3908.58	4.39027	3908.58	1.68412	3908.58	1.74316	3908.58	2.09869	3908.58	2.08567	3908.58	1.02034	3908.58	3.92684	3908.58	3.08061
3909.07	4.38539	3909.07	1.68118	3909.07	1.74667	3909.07	2.10074	3909.07	2.08514	3909.07	1.02045	3909.07	3.92372	3909.07	3.07325
3909.55	4.38035	3909.55	1.67946	3909.55	1.74996	3909.55	2.10323	3909.55	2.08559	3909.55	1.01878	3909.55	3.91945	3909.55	3.06539
3910.03	4.37653	3910.03	1.67978	3910.03	1.75202	3910.03	2.10634	3910.03	2.0867	3910.03	1.01625	3910.03	3.91491	3910.03	3.0587
3910.51	4.37505	3910.51	1.68227	3910.51	1.75254	3910.51	2.11015	3910.51	2.08803	3910.51	1.01321	3910.51	3.91132	3910.51	3.05457
3910.99	4.37639	3910.99	1.68637	3910.99	1.75193	3910.99	2.11443	3910.99	2.08929	3910.99	1.00937	3910.99	3.90982	3910.99	3.05355
3911.48	4.38025	3911.48	1.69106	3911.48	1.75103	3911.48	2.11854	3911.48	2.09061	3911.48	1.00426	3911.48	3.91097	3911.48	3.05519
3911.96	4.38556	3911.96	1.6953	3911.96	1.75073	3911.96	2.12158	3911.96	2.09248	3911.96	0.997695	3911.96	3.91446	3911.96	3.05818
3912.44	4.39088	3912.44	1.69847	3912.44	1.75163	3912.44	2.12254	3912.44	2.09553	3912.44	0.990137	3912.44	3.91926	3912.44	3.0609
3912.92	4.39483	3912.92	1.70049	3912.92	1.75402	3912.92	2.12064	3912.92	2.10019	3912.92	0.982677	3912.92	3.92397	3912.92	3.06206
3913.41	4.39657	3913.41	1.70175	3913.41	1.75791	3913.41	2.11566	3913.41	2.10624	3913.41	0.976621	3913.41	3.92743	3913.41	3.06114
3913.89	4.39611	3913.89	1.70272	3913.89	1.76312	3913.89	2.10797	3913.89	2.11275	3913.89	0.972919	3913.89	3.92915	3913.89	3.05858
3914.37	4.3942	3914.37	1.70369	3914.37	1.7693	3914.37	2.09859	3914.37	2.11825	3914.37	0.971733	3914.37	3.9294	3914.37	3.05549
3914.85	4.39209	3914.85	1.70461	3914.85	1.77581	3914.85	2.08889	3914.85	2.12123	3914.85	0.972371	3914.85	3.92899	3914.85	3.05321
3915.33	4.39098	3915.33	1.70512	3915.33	1.78157	3915.33	2.08031	3915.33	2.12067	3915.33	0.97361	3915.33	3.92884	3915.33	3.05285
3915.82	4.39162	3915.82	1.70483	3915.82	1.78515	3915.82	2.07402	3915.82	2.11648	3915.82	0.974267	3915.82	3.92953	3915.82	3.05495
3916.3	4.39398	3916.3	1.7036	3916.3	1.78509	3916.3	2.07064	3916.3	2.10961	3916.3	0.973756	3916.3	3.9311	3916.3	3.05941
3916.78	4.39728	3916.78	1.70161	3916.78	1.7805	3916.78	2.07015	3916.78	2.1017	3916.78	0.972368	3916.78	3.93314	3916.78	3.06559
3917.26	4.4003	3917.26	1.69931	3917.26	1.77163	3917.26	2.07187	3917.26	2.0945	3917.26	0.971131	3917.26	3.93499	3917.26	3.07255
3917.74	4.40186	3917.74	1.69718	3917.74	1.76002	3917.74	2.07475	3917.74	2.08921	3917.74	0.971288	3917.74	3.93613	3917.74	3.07936
3918.23	4.40129	3918.23	1.69542	3918.23	1.74818	3918.23	2.07762	3918.23	2.08614	3918.23	0.973674	3918.23	3.93628	3918.23	3.08519
3918.71	4.39869	3918.71	1.69394	3918.71	1.73871	3918.71	2.07954	3918.71	2.0848	3918.71	0.978271	3918.71	3.93544	3918.71	3.08948
3919.19	4.39487	3919.19	1.6924	3919.19	1.73342	3919.19	2.08	3919.19	2.0844	3919.19	0.984155	3919.19	3.93369	3919.19	3.09184
3919.67	4.391	3919.67	1.69051	3919.67	1.73272	3919.67	2.07904	3919.67	2.08435	3919.67	0.989823	3919.67	3.93111	3919.67	3.09215
3920.16	4.38818	3920.16	1.68827	3920.16	1.7355	3920.16	2.07726	3920.16	2.08465	3920.16	0.993764	3920.16	3.92775	3920.16	3.09051
3920.64	4.38701	3920.64	1.68606	3920.64	1.73973	3920.64	2.07557	3920.64	2.08585	3920.64	0.995022	3920.64	3.92379	3920.64	3.08734
3921.12	4.38738	3921.12	1.68451	3921.12	1.74334	3921.12	2.07498	3921.12	2.08866	3921.12	0.993523	3921.12	3.91962	3921.12	3.08328
3921.6	4.38851	3921.6	1.68425	3921.6	1.74511	3921.6	2.07628	3921.6	2.09338	3921.6	0.990053	3921.6	3.91588	3921.6	3.07912
3922.08	4.38926	3922.08	1.68556	3922.08	1.74504	3922.08	2.0797	3922.08	2.09956	3922.08	0.9859	3922.08	3.9133	3922.08	3.07558
3922.57	4.38863	3922.57	1.68824	3922.57	1.74417	3922.57	2.08482	3922.57	2.10594	3922.57	0.982358	3922.57	3.91234	3922.57	3.07318
3923.05	4.38607	3923.05	1.69163	3923.05	1.7439	3923.05	2.09065	3923.05	2.11095	3923.05	0.980288	3923.05	3.91294	3923.05	3.07212
3923.53	4.38179	3923.53	1.69484	3923.53	1.74515	3923.53	2.09585	3923.53	2.11322	3923.53	0.979893	3923.53	3.91438	3923.53	3.07231
3924.01	4.37667	3924.01	1.697	3924.01	1.74796	3924.01	2.09923	3924.01	2.11228	3924.01	0.980749	3924.01	3.91552	3924.01	3.0735
3924.49	4.37199	3924.49	1.69752	3924.49	1.75146	3924.49	2.10011	3924.49	2.10866	3924.49	0.982044	3924.49	3.9153	3924.49	3.07536
3924.98	4.36901	3924.98	1.69619	3924.98	1.75448	3924.98	2.09865	3924.98	2.10374	3924.98	0.98292	3924.98	3.91321	3924.98	3.07762
3925.46	4.36844	3925.46	1.69318	3925.46	1.75623	3925.46	2.09583	3925.46	2.09905	3925.46	0.982789	3925.46	3.90967	3925.46	3.08004
3925.94	4.37023	3925.94	1.68889	3925.94	1.75684	3925.94	2.09312	3925.94	2.09564	3925.94	0.981499	3925.94	3.90591	3925.94	3.08241
3926.42	4.37356	3926.42	1.6839	3926.42	1.75727	3926.42	2.09188	3926.42	2.09361	3926.42	0.979313	3926.42	3.90349	3926.42	3.08448
3926.91	4.37714	3926.91	1.67888	3926.91	1.75882	3926.91	2.09288	3926.91	2.09225	3926.91	0.97673	3926.91	3.9036	3926.91	3.08596
3927.39	4.37974	3927.39	1.6746	3927.39	1.76229	3927.39	2.09595	3927.39	2.0905	3927.39	0.974256	3927.39	3.90657	3927.39	3.08659
3927.87	4.38053	3927.87	1.67187	3927.87	1.76744	3927.87	2.10011	3927.87	2.08769	3927.87	0.972228	3927.87	3.91168	3927.87	3.08626
3928.35	4.37946	3928.35	1.67136	3928.35	1.77295	3928.35	2.10395	3928.35	2.08392	3928.35	0.970735	3928.35	3.91747	3928.35	3.08507
3928.83	4.37716	3928.83	1.67342	3928.83	1.77692	3928.83	2.10622	3928.83	2.08019	3928.83	0.969687	3928.83	3.92227	3928.83	3.08335
3929.32	4.37473	3929.32	1.67784	3929.32	1.77779	3929.32	2.10632	3929.32	2.07793	3929.32	0.968951	3929.32	3.92489	3929.32	3.08153
3929.8	4.37329	3929.8	1.68378	3929.8	1.77513	3929.8	2.10453	3929.8	2.07839	3929.8	0.96853	3929.8	3.92494	3929.8	3.07997
3930.28	4.37354	3930.28	1.68995	3930.28	1.76996	3930.28	2.10179	3930.28	2.08199	3930.28	0.968658	3930.28	3.92286	3930.28	3.07881
3930.76	4.37552	3930.76	1.69496	3930.76	1.76439	3930.76	2.09926	3930.76	2.08812	3930.76	0.96977	3930.76	3.91961	3930.76	3.07783
3931.24	4.37865	3931.24	1.69779	3931.24	1.76076	3931.24	2.09774	3931.24	2.0953	3931.24	0.972323	3931.24	3.9162	3931.24	3.07664
3931.73	4.38198	3931.73	1.6981	3931.73	1.76059	3931.73	2.09731	3931.73	2.10173	3931.73	0.976533	3931.73	3.91335	3931.73	3.07476
3932.21	4.38459	3932.21	1.69631	3932.21	1.76395	3932.21	2.09734	3932.21	2.10593	3932.21	0.982133	3932.21	3.91144	3932.21	3.07191
3932.69	4.38597	3932.69	1.69336	3932.69	1.76943	3932.69	2.09683	3932.69	2.10718	3932.69	0.988282	3932.69	3.9106	3932.69	3.06813
3933.17	4.38619	3933.17	1.69027	3933.17	1.77475	3933.17	2.09497	3933.17	2.10552	3933.17	0.993721	3933.17	3.91092	3933.17	3.06377
3933.66	4.38575	3933.66	1.68767	3933.66	1.77786	3933.66	2.09159	3933.66	2.10156	3933.66	0.997139	3933.66	3.91256	3933.66	3.05939
3934.14	4.38535	3934.14	1.68563	3934.14	1.7778	3934.14	2.08733	3934.14	2.096	3934.14	0.997632	3934.14	3.91564	3934.14	3.05559
3934.62	4.38553	3934.62	1.68375	3934.62	1.775	3934.62	2.08339	3934.62	2.08939	3934.62	0.995065	3934.62	3.91995	3934.62	3.05281
3935.1	4.38642	3935.1	1.68148	3935.1	1.77104	3935.1	2.08106	3935.1	2.08206	3935.1	0.990175	3935.1	3.92477	3935.1	3.05132
3935.58	4.38773	3935.58	1.6786	3935.58	1.76773	3935.58	2.08122	3935.58	2.07429	3935.58	0.984363	3935.58	3.92886	3935.58	3.05126
3936.07	4.38894	3936.07	1.67539	3936.07	1.76635	3936.07	2.08402	3936.07	2.06659	3936.07	0.979239	3936.07	3.93078	3936.07	3.05272
3936.55	4.38952	3936.55	1.67266	3936.55	1.76705	3936.55	2.08894	3936.55	2.05976	3936.55	0.976075	3936.55	3.92937	3936.55	3.05569
3937.03	4.38917	3937.03	1.67134	3937.03	1.76887	3937.03	2.09506	3937.03	2.05475	3937.03	0.975362	3937.03	3.92428	3937.03	3.0601
3937.51	4.38795	3937.51	1.67205	3937.51	1.77027	3937.51	2.10146	3937.51	2.05231	3937.51	0.976655	3937.51	3.91625	3937.51	3.06563
3937.99	4.38621	3937.99	1.67479	3937.99	1.76996	3937.99	2.10753	3937.99	2.05267	3937.99	0.97877	3937.99	3.90694	3937.99	3.07168
3938.48	4.38435	3938.48	1.67883	3938.48	1.76753	3938.48	2.11303	3938.48	2.05538	3938.48	0.980275	3938.48	3.89849	3938.48	3.07737
3938.96	4.38265	3938.96	1.68298	3938.96	1.76368	3938.96	2.11792	3938.96	2.05947	3938.96	0.980063	3938.96	3.89277	3938.96	3.08176
3939.44	4.38114	3939.44	1.68611	3939.44	1.75987	3939.44	2.12207	3939.44	2.06391	3939.44	0.977768	3939.44	3.89086	3939.44	3.08406
3939.92	4.37957	3939.92	1.68756	3939.92	1.75761	3939.92	2.12507	3939.92	2.06804	3939.92	0.973873	3939.92	3.89278	3939.92	3.08396
3940.41	4.37758	3940.41	1.6874	3940.41	1.75778	3940.41	2.12625	3940.41	2.07184	3940.41	0.969469	3940.41	3.89758	3940.41	3.08179
3940.89	4.37484	3940.89	1.68636	3940.89	1.76017	3940.89	2.12497	3940.89	2.07588	3940.89	0.965788	3940.89	3.90371	3940.89	3.07844
3941.37	4.37128	3941.37	1.68545	3941.37	1.76363	3941.37	2.12101	3941.37	2.08085	3941.37	0.963705	3941.37	3.90946	3941.37	3.07515
3941.85	4.36719	3941.85	1.6855	3941.85	1.76659	3941.85	2.11479	3941.85	2.08713	3941.85	0.963415	3941.85	3.9134	3941.85	3.07307
3942.33	4.36317	3942.33	1.68686	3942.33	1.7678	3942.33	2.10746	3942.33	2.09434	3942.33	0.964414	3942.33	3.91457	3942.33	3.07289
3942.82	4.36002	3942.82	1.68925	3942.82	1.76693	3942.82	2.10051	3942.82	2.10142	3942.82	0.965764	3942.82	3.91263	3942.82	3.0746
3943.3	4.35859	3943.3	1.69198	3943.3	1.76467	3943.3	2.0953	3943.3	2.10696	3943.3	0.96655	3943.3	3.90789	3943.3	3.07743
3943.78	4.35948	3943.78	1.69425	3943.78	1.76233	3943.78	2.09254	3943.78	2.10983	3943.78	0.966302	3943.78	3.90125	3943.78	3.08017
3944.26	4.36287	3944.26	1.69558	3944.26	1.76121	3944.26	2.09207	3944.26	2.1097	3944.26	0.965222	3944.26	3.89409	3944.26	3.08158
3944.74	4.3684	3944.74	1.69592	3944.74	1.76187	3944.74	2.09299	3944.74	2.1072	3944.74	0.964116	3944.74	3.888	3944.74	3.08085
3945.23	4.37509	3945.23	1.69564	3945.23	1.76388	3945.23	2.0941	3945.23	2.10364	3945.23	0.964085	3945.23	3.88443	3945.23	3.07788
3945.71	4.38155	3945.71	1.69522	3945.71	1.76601	3945.71	2.09441	3945.71	2.10043	3945.71	0.966111	3945.71	3.88423	3945.71	3.07339
3946.19	4.38624	3946.19	1.69503	3946.19	1.76694	3946.19	2.09359	3946.19	2.09854	3946.19	0.970686	3946.19	3.88737	3946.19	3.06871
3946.67	4.38786	3946.67	1.69506	3946.67	1.76588	3946.67	2.09198	3946.67	2.09815	3946.67	0.977609	3946.67	3.89279	3946.67	3.06541
3947.16	4.38579	3947.16	1.6949	3947.16	1.76307	3947.16	2.09037	3947.16	2.09865	3947.16	0.985994	3947.16	3.8987	3947.16	3.06481
3947.64	4.38039	3947.64	1.69391	3947.64	1.75978	3947.64	2.08954	3947.64	2.09908	3947.64	0.994486	3947.64	3.9031	3947.64	3.0676
3948.12	4.37301	3948.12	1.69153	3948.12	1.75768	3948.12	2.08982	3948.12	2.09861	3948.12	1.0016	3948.12	3.90452	3948.12	3.07354
3948.6	4.36568	3948.6	1.68758	3948.6	1.75806	3948.6	2.09085	3948.6	2.09695	3948.6	1.00608	3948.6	3.90245	3948.6	3.08147
3949.08	4.36049	3949.08	1.68239	3949.08	1.76111	3949.08	2.09171	3949.08	2.09444	3949.08	1.00721	3949.08	3.89749	3949.08	3.08958
3949.57	4.35896	3949.57	1.67684	3949.57	1.76571	3949.57	2.0913	3949.57	2.09179	3949.57	1.00492	3949.57	3.89099	3949.57	3.09598
3950.05	4.36156	3950.05	1.67206	3950.05	1.76985	3950.05	2.08879	3950.05	2.08971	3950.05	0.999782	3950.05	3.88441	3950.05	3.09918
3950.53	4.36758	3950.53	1.66911	3950.53	1.77148	3950.53	2.08401	3950.53	2.08851	3950.53	0.992796	3950.53	3.87872	3950.53	3.09852
3951.01	4.37546	3951.01	1.6686	3951.01	1.76945	3951.01	2.07758	3951.01	2.08795	3951.01	0.985163	3951.01	3.87419	3951.01	3.09437
3951.49	4.38335	3951.49	1.67052	3951.49	1.76404	3951.49	2.07066	3951.49	2.08746	3951.49	0.977991	3951.49	3.8705	3951.49	3.08794
3951.98	4.38974	3951.98	1.67423	3951.98	1.75688	3951.98	2.06465	3951.98	2.0864	3951.98	0.97207	3951.98	3.86725	3951.98	3.08086
3952.46	4.3939	3952.46	1.67864	3952.46	1.75026	3952.46	2.06067	3952.46	2.08446	3952.46	0.967742	3952.46	3.86445	3952.46	3.07469
3952.94	4.39589	3952.94	1.68267	3952.94	1.74619	3952.94	2.05936	3952.94	2.08179	3952.94	0.964907	3952.94	3.86269	3952.94	3.07043
3953.42	4.39632	3953.42	1.68555	3953.42	1.74555	3953.42	2.06071	3953.42	2.07895	3953.42	0.963157	3953.42	3.86292	3953.42	3.06829
3953.9	4.39591	3953.9	1.68714	3953.9	1.74786	3953.9	2.06423	3953.9	2.07664	3953.9	0.961985	3953.9	3.86587	3953.9	3.06778
3954.39	4.39516	3954.39	1.68793	3954.39	1.75163	3954.39	2.06923	3954.39	2.07542	3954.39	0.961009	3954.39	3.87145	3954.39	3.06798
3954.87	4.39425	3954.87	1.68879	3954.87	1.75517	3954.87	2.07508	3954.87	2.07556	3954.87	0.960117	3954.87	3.87847	3954.87	3.068
3955.35	4.39314	3955.35	1.69065	3955.35	1.75742	3955.35	2.08137	3955.35	2.07695	3955.35	0.959493	3955.35	3.8849	3955.35	3.0673
3955.83	4.39189	3955.83	1.69405	3955.83	1.7584	3955.83	2.088	3955.83	2.07929	3955.83	0.959515	3955.83	3.88852	3955.83	3.06583
3956.32	4.39087	3956.32	1.69891	3956.32	1.75911	3956.32	2.09501	3956.32	2.0822	3956.32	0.960561	3956.32	3.88788	3956.32	3.06396
3956.8	4.39065	3956.8	1.7045	3956.8	1.76094	3956.8	2.10238	3956.8	2.08533	3956.8	0.962815	3956.8	3.88285	3956.8	3.06221
3957.28	4.39178	3957.28	1.70975	3957.28	1.76482	3957.28	2.10985	3957.28	2.08837	3957.28	0.966157	3957.28	3.87477	3957.28	3.06103
3957.76	4.39436	3957.76	1.71354	3957.76	1.7707	3957.76	2.11673	3957.76	2.09097	3957.76	0.970177	3957.76	3.86591	3957.76	3.06057
3958.24	4.39786	3958.24	1.71511	3958.24	1.77747	3958.24	2.12201	3958.24	2.09279	3958.24	0.974314	3958.24	3.85863	3958.24	3.06068
3958.73	4.40114	3958.73	1.71429	3958.73	1.78344	3958.73	2.12451	3958.73	2.09349	3958.73	0.978057	3958.73	3.85453	3958.73	3.06102
3959.21	4.4029	3959.21	1.71148	3959.21	1.78699	3959.21	2.12325	3959.21	2.09299	3959.21	0.981119	3959.21	3.85404	3959.21	3.06122
3959.69	4.40231	3959.69	1.70747	3959.69	1.78727	3959.69	2.11783	3959.69	2.09159	3959.69	0.983505	3959.69	3.85652	3959.69	3.06102
3960.17	4.39941	3960.17	1.70318	3960.17	1.78439	3960.17	2.10874	3960.17	2.09004	3960.17	0.985453	3960.17	3.86078	3960.17	3.0603
3960.65	4.39529	3960.65	1.69946	3960.65	1.77915	3960.65	2.09736	3960.65	2.08934	3960.65	0.987266	3960.65	3.8657	3960.65	3.05904
3961.14	4.39169	3961.14	1.69689	3961.14	1.77264	3961.14	2.08582	3961.14	2.09044	3961.14	0.989128	3961.14	3.87061	3961.14	3.05728
3961.62	4.39028	3961.62	1.69582	3961.62	1.76564	3961.62	2.07651	3961.62	2.09374	3961.62	0.990985	3961.62	3.87536	3961.62	3.05508
3962.1	4.39197	3962.1	1.69636	3962.1	1.75851	3962.1	2.07141	3962.1	2.09887	3962.1	0.992552	3962.1	3.87996	3962.1	3.05258
3962.58	4.39646	3962.58	1.69839	3962.58	1.75133	3962.58	2.07154	3962.58	2.10457	3962.58	0.99345	3962.58	3.88425	3962.58	3.05
[truncated: 78 more rows]
