# Supplementary material for: Chang’E-5 samples reveal high water content in lunar minerals
Source: Nat Commun. 2022 Sep 10;13:5336. doi: 10.1038/s41467-022-33095-1 (PMC9464205; doi:10.1038/s41467-022-33095-1)
Supplement: Supplementary file 4 — Supplementary Data 2 [file 41467_2022_33095_MOESM4_ESM.xlsx]

## Sheet: CE-OL
CE-OL1					CE-OL2					CE-OL3
Time	1H	2H	18O		Time	1H	2H	18O		Time	1H	2H	18O
0.54	35975	2	28984		0.54	27031	0	28076		0.54	5828	0	29364
1.08	38379	0	31441		1.08	27848	0	29466		1.08	5990	0	29898
1.62	40522	0	32974		1.62	29189	0	30294		1.62	6062	0	30540
2.16	42231	2	34918		2.16	29515	0	31306		2.16	5949	0	31251
2.7	43831	0	36508		2.7	30347	0	31651		2.7	5977	0	32152
3.24	45217	1	37365		3.24	30489	1	32420		3.24	5984	0	32257
3.78	46501	0	38793		3.78	30772	0	32474		3.78	5843	0	32287
4.32	46827	0	39921		4.32	30841	0	33176		4.32	5676	0	32753
4.86	48236	0	40390		4.86	30910	0	33396		4.86	5633	0	32918
5.4	47846	0	41200		5.4	30709	0	33595		5.4	5641	0	33004
5.94	48409	0	41853		5.94	30492	0	33656		5.94	5474	0	33219
6.48	49169	0	42738		6.48	30083	0	33745		6.48	5541	0	33829
7.02	49183	0	43437		7.02	29497	0	33811		7.02	5195	0	34082
7.56	48708	0	43966		7.56	29140	0	33893		7.56	5028	0	34267
8.1	48683	0	44572		8.1	28444	0	33893		8.1	4921	0	34358
8.64	48825	2	45015		8.64	27963	0	34095		8.64	4798	0	34480
9.18	47896	0	45502		9.18	27111	0	34095		9.18	4749	0	34606
9.72	47402	0	45551		9.72	26731	0	34095		9.72	4523	0	34661
10.26	46877	0	46052		10.26	25997	0	34095		10.26	4377	0	34703
10.8	46456	0	46162		10.8	25321	0	34083		10.8	4338	1	34928
11.34	45818	0	46671		11.34	24825	1	34004		11.34	4303	0	34928
11.88	44581	0	46937		11.88	23942	1	33949		11.88	4060	0	34857
12.42	43932	1	46796		12.42	23782	0	33949		12.42	4065	0	34949
12.96	43125	0	47106		12.96	22999	0	33949		12.96	3891	0	34965
13.5	42128	0	47616		13.5	22289	1	33936		13.5	3882	0	35006
14.04	41498	1	47672		14.04	22033	1	33949		14.04	3601	0	35006
14.58	40400	0	47772		14.58	21157	0	33936		14.58	3591	0	35075
15.12	39214	0	47797		15.12	20584	0	33936		15.12	3438	0	35089
15.66	38451	0	48235		15.66	20276	0	33936		15.66	3323	1	35089
16.2	37407	0	48602		16.2	19848	0	33936		16.2	3256	0	35096
16.74	36304	0	47978		16.74	19031	0	33936		16.74	3246	0	35170
17.28	35123	0	48717		17.28	18439	0	33944		17.28	3112	0	35206
17.82	33975	1	48555		17.82	18159	0	33949		17.82	3227	0	35206
18.36	32838	0	49094		18.36	17784	0	33949		18.36	3061	0	35206
18.9	31698	0	48608		18.9	17043	1	33944		18.9	2935	0	35313
19.44	31083	0	48813		19.44	16430	0	33949		19.44	2938	0	35313
19.98	30152	1	48928		19.98	16350	1	33952		19.98	3020	0	35338
20.52	29351	0	49067		20.52	15904	0	33952		20.52	2906	0	35422
21.06	28523	0	49452		21.06	15327	1	33952		21.06	2752	0	35432
21.6	27924	0	49325		21.6	15046	0	33952		21.6	2914	0	35524
22.14	26717	0	49716		22.14	14541	0	33944		22.14	2701	0	35545
22.68	26004	0	49359		22.68	14131	0	33944		22.68	2653	0	35545
23.22	25064	0	50092		23.22	13711	0	33944		23.22	2812	0	35545
23.76	24555	0	50021		23.76	13296	2	33952		23.76	2688	0	35545
24.3	23744	0	49129		24.3	13060	0	33960		24.3	2649	1	35545
24.84	23267	0	49645		24.84	12494	0	34033		24.84	2662	0	35545
25.38	22405	0	50149		25.38	12330	0	34043		25.38	2608	0	35574
25.92	22004	1	50108		25.92	12050	0	34033		25.92	2628	0	35524
26.46	21322	1	49584		26.46	11779	0	34033		26.46	2564	0	35575
27	20794	1	50145		27	11448	0	34043		27	2489	0	35575
27.54	20138	0	50333		27.54	11065	0	34131		27.54	2588	0	35606
28.08	19726	0	50237		28.08	10687	0	34043		28.08	2545	0	35664
28.62	19223	0	49939		28.62	10321	0	34043		28.62	2551	0	35712
29.16	19061	0	50279		29.16	10103	0	34043		29.16	2546	0	35712
29.7	18387	0	50273		29.7	9808	0	34131		29.7	2529	0	35712
30.24	18314	0	50201		30.24	9509	0	34131		30.24	2397	0	35461
30.78	17835	0	50363		30.78	9380	0	34174		30.78	2330	0	35712
31.32	17329	0	50471		31.32	9070	1	34174		31.32	2357	1	35753
31.86	17148	0	50312		31.86	9098	0	34154		31.86	2455	0	35753
32.4	16727	0	50084		32.4	8663	0	34131		32.4	2384	0	35753
32.94	16481	0	50428		32.94	8621	0	34131		32.94	2339	0	35753
33.48	16219	1	50185		33.48	8536	0	33992		33.48	2329	0	35753
34.02	15877	0	50106		34.02	8210	0	34012		34.02	2324	0	35753
34.56	15831	0	50567		34.56	8055	0	34012		34.56	2355	0	35719
35.1	15353	0	50506		35.1	7978	0	34012		35.1	2362	0	35712
35.64	15163	0	50288		35.64	7602	0	34012		35.64	2374	1	35712
36.18	14692	0	50331		36.18	7571	0	34154		36.18	2256	0	35445
36.72	14569	0	50242		36.72	7567	0	34201		36.72	2303	0	35374
37.26	14521	0	50463		37.26	7296	0	34154		37.26	2249	0	35374
37.8	14038	0	50958		37.8	7384	0	34012		37.8	2305	0	35374
38.34	14017	0	50671		38.34	7002	0	34154		38.34	2221	0	35359
38.88	13664	0	50591		38.88	7086	1	34012		38.88	2237	0	35267
39.42	13738	0	50414		39.42	6843	0	34012		39.42	2211	0	35267
39.96	13385	0	50567		39.96	6799	0	34021		39.96	2159	0	35342
40.5	13155	0	50658		40.5	6668	1	34201		40.5	2155	0	35267
41.04	12944	0	50537		41.04	6671	0	34201		41.04	2139	0	35151
41.58	12994	0	50740		41.58	6449	0	34203		41.58	2164	0	35151
42.12	12474	0	50890		42.12	6486	0	34203		42.12	2148	0	35151
42.66	12613	0	50800		42.66	6313	0	34201		42.66	2167	0	35167
43.2	12310	0	50711		43.2	6443	0	34201		43.2	2142	0	35167
43.74	12022	0	50635		43.74	6164	0	34252		43.74	2091	0	35151
44.28	11976	0	50905		44.28	6155	1	34099		44.28	2082	0	35138
44.82	11761	0	50487		44.82	6171	0	34099		44.82	2001	0	35149
45.36	11690	0	50674		45.36	5986	1	34252		45.36	2035	0	35151
45.9	11342	0	50666		45.9	5950	0	34267		45.9	2005	0	35151
46.44	11286	0	50815		46.44	5884	0	34267		46.44	1979	0	35149
46.98	10947	1	50249		46.98	5927	0	34299		46.98	2026	0	35149
47.52	11028	0	50510		47.52	5767	1	34348		47.52	2052	1	35130
48.06	10775	0	50967		48.06	5684	0	34348		48.06	1970	0	35096
48.6	10589	0	50726		48.6	5566	0	34402		48.6	2012	0	35130
49.14	10564	0	50840		49.14	5757	0	34472		49.14	2032	0	35149
49.68	10585	0	50673		49.68	5500	0	34472		49.68	2122	0	35130
50.22	10529	0	50919		50.22	5470	0	34472		50.22	2092	0	35096
50.76	10292	0	50557		50.76	5468	0	34472		50.76	2094	0	35092
51.3	10186	0	50898		51.3	5421	1	34402		51.3	1983	0	35073
51.84	9995	0	50691		51.84	5306	0	34402		51.84	1959	0	35060
52.38	9983	0	50562		52.38	5215	0	34402		52.38	1972	0	35007
52.92	9945	0	50935		52.92	5235	1	34362		52.92	1950	1	35000
53.46	9757	0	50896		53.46	5237	0	34362		53.46	2013	0	35000
54	9606	0	51089		54	5155	0	34362		54	1892	0	34765
54.54	9551	1	50303		54.54	5058	0	34298		54.54	1985	0	34765
55.08	9218	0	50483		55.08	5153	0	34298		55.08	1900	0	34765
55.62	9027	0	50838		55.62	4946	0	34298		55.62	1945	1	34774
56.16	8996	0	50778		56.16	4906	0	34362		56.16	2031	0	34774
56.7	8878	0	50614		56.7	5043	0	34337		56.7	1972	0	34774
57.24	8813	1	50687		57.24	4886	1	34337		57.24	1937	0	34774
57.78	8864	0	50816		57.78	4724	0	34338		57.78	1899	0	34774
58.32	8628	0	51171		58.32	4763	0	34362		58.32	1915	1	34774
58.86	8637	2	50760		58.86	4710	0	34338		58.86	1925	0	34774
59.4	8516	2	51070		59.4	4600	0	34457		59.4	1887	0	34774
59.94	8339	0	50642		59.94	4549	1	34457		59.94	1869	0	34774
60.48	8257	0	50949		60.48	4496	0	34490		60.48	1827	0	34774
61.02	8314	1	50698		61.02	4557	0	34527		61.02	1804	0	34751
61.56	8004	0	51154		61.56	4427	0	34528		61.56	1745	0	34731
62.1	8031	1	51089		62.1	4430	1	34528		62.1	1760	1	34528
62.64	7941	1	50515		62.64	4439	0	34564		62.64	1694	0	34528
63.18	7904	1	50553		63.18	4338	1	34528		63.18	1776	0	34528
63.72	7767	0	51190		63.72	4313	0	34528		63.72	1724	0	34495
64.26	7671	0	50885		64.26	4168	0	34528		64.26	1683	0	34495
64.8	7643	0	50533		64.8	4184	0	34528		64.8	1674	1	34432
65.34	7511	0	50808		65.34	4192	0	34564		65.34	1748	0	34417
65.88	7439	0	50698		65.88	4200	1	34528		65.88	1639	0	34360
66.42	7488	1	51051		66.42	4186	0	34528		66.42	1650	0	34126
66.96	7220	0	51078		66.96	4168	1	34564		66.96	1617	0	34113
67.5	7250	0	50760		67.5	3964	0	34564		67.5	1583	0	34113
68.04	7164	0	51202		68.04	4016	0	34611		68.04	1586	0	34126
68.58	7086	0	51051		68.58	3987	0	34611		68.58	1592	0	34126
69.12	6893	0	51230		69.12	3930	0	34611		69.12	1519	0	34126
69.66	6949	0	50823		69.66	3873	0	34613		69.66	1563	1	34126
70.2	7006	0	50957		70.2	3865	0	34613		70.2	1569	0	34126
70.74	6657	1	50984		70.74	3880	0	34615		70.74	1498	0	34126
71.28	6703	0	50659		71.28	3780	0	34687		71.28	1533	0	34126
71.82	6799	0	50747		71.82	3673	0	34687		71.82	1497	0	34126
72.36	6655	0	51040		72.36	3596	0	34687		72.36	1435	0	34126
72.9	6662	0	50870		72.9	3745	0	34713		72.9	1494	0	34089
73.44	6575	0	51267		73.44	3583	0	34713		73.44	1514	0	34170
73.98	6494	0	50754		73.98	3647	0	34752		73.98	1470	0	34275
74.52	6307	1	50735		74.52	3605	0	34786		74.52	1434	1	34275
75.06	6309	0	50831		75.06	3519	0	34810		75.06	1421	0	34275
75.6	6278	0	50858		75.6	3640	0	34856		75.6	1437	0	34275
76.14	6339	0	50971		76.14	3437	0	34856		76.14	1383	0	34275
76.68	6212	0	50870		76.68	3479	0	34890		76.68	1457	0	34082
77.22	6221	0	50776		77.22	3364	0	34918		77.22	1504	0	34275
77.76	5944	0	50899		77.76	3422	0	34890		77.76	1429	0	34364
78.3	6078	0	50835		78.3	3288	0	34918		78.3	1501	0	34275
78.84	5916	0	50794		78.84	3402	0	34918		78.84	1389	1	34082
79.38	6055	0	50830		79.38	3279	0	34918		79.38	1403	0	34082
79.92	5949	1	51105		79.92	3245	0	34920		79.92	1395	0	34082
80.46	5825	0	50625		80.46	3274	0	34920		80.46	1421	0	34082
81	5902	0	50922		81	3214	0	34942		81	1446	0	34335
81.54	5772	0	50815		81.54	3194	0	34942		81.54	1422	0	34244
82.08	5834	0	50988		82.08	3191	0	34920		82.08	1386	1	34082
82.62	5730	2	50631		82.62	3098	0	34920		82.62	1389	0	34069
83.16	5709	0	50863		83.16	3034	0	34920		83.16	1387	0	34069
83.7	5600	1	50985		83.7	3063	0	34955		83.7	1413	0	34069
84.24	5551	0	51301		84.24	3065	0	35080		84.24	1403	0	34069
84.78	5607	0	51081		84.78	3034	0	34998		84.78	1384	1	34069
85.32	5500	0	50841		85.32	3045	0	34998		85.32	1350	0	34069
85.86	5430	0	50897		85.86	2962	0	34998		85.86	1315	0	34069
86.4	5415	0	50833		86.4	2976	0	34998		86.4	1442	0	34172
86.94	5436	0	50786		86.94	2810	0	34998		86.94	1375	0	34244
87.48	5332	1	51521		87.48	2937	0	35080		87.48	1381	0	34172
88.02	5255	0	51326		88.02	2842	0	35080		88.02	1284	0	34112
88.56	5171	0	51324		88.56	2921	0	35102		88.56	1353	0	34112
89.1	5190	0	50912		89.1	2858	0	35080		89.1	1302	0	34112
89.64	5141	0	51000		89.64	2817	1	35102		89.64	1343	0	34069
90.18	5149	0	51263		90.18	2764	0	35102		90.18	1314	0	34069
90.72	5077	0	50570		90.72	2732	0	35102		90.72	1279	0	34043
91.26	5167	0	50714		91.26	2673	0	35102		91.26	1298	0	34043
91.8	5115	0	50992		91.8	2726	0	35000		91.8	1322	0	34043
92.34	4658	0	50809		92.34	2651	0	34998		92.34	1285	0	34043
92.88	4866	0	51069		92.88	2712	0	35000		92.88	1260	0	34051
93.42	4907	0	51075		93.42	2625	1	35000		93.42	1265	0	34038
93.96	4907	1	51079		93.96	2627	0	35021		93.96	1235	0	34022
94.5	4687	0	51377		94.5	2665	0	35000		94.5	1254	0	34016
95.04	4877	1	50864		95.04	2627	0	35000		95.04	1265	0	34016
95.58	4718	0	50700		95.58	2563	0	34988		95.58	1184	0	34016
96.12	4646	0	50818		96.12	2569	0	34946		96.12	1320	0	34016
96.66	4631	1	50668		96.66	2488	0	34937		96.66	1254	0	33628
97.2	4533	0	51124		97.2	2518	0	34946		97.2	1226	0	33493
97.74	4576	0	51359		97.74	2488	0	34946		97.74	1235	0	33628
98.28	4608	0	51090		98.28	2345	0	34988		98.28	1219	0	33921
98.82	4505	0	50489		98.82	2415	0	34988		98.82	1245	0	33921
99.36	4487	0	50829		99.36	2444	0	35021		99.36	1220	0	33965
99.9	4279	0	50814		99.9	2311	0	35021		99.9	1255	1	33965
100.44	4422	0	51085		100.44	2321	0	35021		100.44	1266	0	33921
100.98	4447	1	50669		100.98	2435	1	35021		100.98	1218	0	33703
101.52	4365	0	50605		101.52	2308	0	35042		101.52	1219	0	33703
102.06	4310	0	50743		102.06	2337	0	35042		102.06	1236	0	33921
102.6	4337	0	51053		102.6	2321	0	35042		102.6	1223	0	33921
103.14	4360	1	51115		103.14	2310	0	35042		103.14	1245	0	33703
103.68	4199	0	51296		103.68	2385	1	35058		103.68	1208	0	33612
104.22	4255	0	50801		104.22	2227	0	35068		104.22	1235	0	33580
104.76	4040	0	50674		104.76	2262	0	35068		104.76	1240	0	33593
105.3	4060	0	51008		105.3	2197	0	35084		105.3	1149	0	33612
105.84	4113	0	51055		105.84	2228	0	35084		105.84	1232	0	33612
106.38	4135	0	51086		106.38	2199	0	35068		106.38	1219	0	33612
106.92	4052	1	51138		106.92	2164	0	35042		106.92	1252	0	33612
107.46	4078	0	50922		107.46	2152	0	35005		107.46	1186	0	33612
108	3902	1	51112		108	2184	0	35005		108	1153	0	33881

## Sheet: CE-PL
CE-PL1					CE-PL2					CE-PL3
Time	1H	2H	18O		Time	1H	2H	18O		Time	1H	2H	18O
0.54	19847	1	31839		0.54	13359	0	22043		0.54	10713	1	27188
1.08	19917	0	32478		1.08	13765	0	23280		1.08	10502	0	27526
1.62	20462	1	32360		1.62	14084	1	23974		1.62	10445	0	27504
2.16	20138	0	32804		2.16	14400	0	24399		2.16	10226	0	27773
2.7	20453	1	33314		2.7	14387	2	25310		2.7	9954	0	28161
3.24	20531	0	33037		3.24	14762	2	25939		3.24	9947	0	28136
3.78	20714	0	33588		3.78	14850	0	26537		3.78	9773	0	28312
4.32	20560	1	34196		4.32	14908	3	26923		4.32	9551	0	28350
4.86	20750	1	33958		4.86	15434	0	27243		4.86	9244	0	28384
5.4	20347	0	34217		5.4	15541	0	27510		5.4	8992	0	28350
5.94	20282	2	34737		5.94	15705	0	28079		5.94	8864	1	28525
6.48	20507	1	34276		6.48	15883	1	28422		6.48	8675	0	28503
7.02	20655	0	34537		7.02	16327	0	28908		7.02	8459	0	28752
7.56	20446	0	34379		7.56	16227	1	29069		7.56	8258	0	28777
8.1	20372	0	34929		8.1	16619	1	29246		8.1	8000	0	29091
8.64	20433	0	34584		8.64	16592	0	29362		8.64	7878	0	28718
9.18	20144	0	34232		9.18	16757	0	29912		9.18	7747	1	28148
9.72	20351	1	34876		9.72	16625	0	29698		9.72	7430	0	28882
10.26	20226	1	35024		10.26	16660	0	30280		10.26	7555	0	28982
10.8	20227	1	34725		10.8	16608	0	30025		10.8	7202	0	28764
11.34	19791	2	34942		11.34	16589	0	30416		11.34	7254	1	28870
11.88	19964	0	35432		11.88	16685	0	30740		11.88	7104	0	28644
12.42	19742	0	35342		12.42	16550	0	30351		12.42	7129	0	28445
12.96	19568	0	35501		12.96	16285	0	30405		12.96	6850	0	28927
13.5	19203	1	35101		13.5	16021	0	30666		13.5	6764	0	28757
14.04	19276	0	35064		14.04	15759	0	30317		14.04	6535	0	28541
14.58	18942	1	35208		14.58	15842	0	31014		14.58	6651	0	28298
15.12	19105	0	35228		15.12	15583	0	30814		15.12	6619	0	28565
15.66	18980	0	35611		15.66	15757	0	30947		15.66	6376	0	28616
16.2	18663	0	35551		16.2	15427	0	31401		16.2	6250	1	28346
16.74	18731	0	35638		16.74	15315	1	31355		16.74	6267	1	28527
17.28	18670	2	35360		17.28	14983	0	30981		17.28	6107	0	28821
17.82	18583	0	35465		17.82	14918	1	31320		17.82	5990	0	28743
18.36	18483	1	36073		18.36	14377	0	31368		18.36	5993	0	28834
18.9	18265	1	35977		18.9	14340	0	31464		18.9	5920	0	28635
19.44	17727	2	35185		19.44	14400	0	31425		19.44	5787	0	28802
19.98	17947	0	35532		19.98	13962	0	31445		19.98	5717	0	28652
20.52	17639	0	35447		20.52	13720	1	31282		20.52	5595	1	29046
21.06	17205	1	35664		21.06	13414	0	31794		21.06	5548	0	28884
21.6	17186	0	35699		21.6	13416	0	31797		21.6	5499	0	28878
22.14	17036	0	35512		22.14	13083	1	31747		22.14	5381	1	28717
22.68	16791	0	35793		22.68	13099	0	31705		22.68	5483	0	28527
23.22	16820	2	35566		23.22	12883	0	31640		23.22	5352	0	28529
23.76	16595	1	35654		23.76	12602	0	32024		23.76	5246	0	28725
24.3	16396	0	35818		24.3	12435	0	32038		24.3	5218	0	28501
24.84	16093	0	35748		24.84	12334	1	32286		24.84	5049	0	28714
25.38	15974	0	36394		25.38	12124	1	32422		25.38	4946	0	28939
25.92	15481	2	36374		25.92	11849	0	31801		25.92	5008	0	29126
26.46	15060	0	36246		26.46	11739	0	32304		26.46	4951	1	28873
27	15210	0	36360		27	11520	0	32226		27	4754	0	28837
27.54	14981	0	35830		27.54	11294	0	32506		27.54	4558	0	28879
28.08	14879	1	36131		28.08	11162	0	32439		28.08	4642	0	28914
28.62	14531	0	35823		28.62	11290	0	32657		28.62	4578	0	28737
29.16	14404	0	36022		29.16	10938	0	32731		29.16	4511	0	28504
29.7	14105	2	36270		29.7	11012	0	32886		29.7	4388	1	28553
30.24	14082	1	36238		30.24	10715	0	32845		30.24	4455	0	28835
30.78	14126	2	35941		30.78	10814	1	32786		30.78	4324	0	29064
31.32	13975	0	35791		31.32	10515	0	32950		31.32	4311	0	28861
31.86	13677	0	35969		31.86	10432	0	32443		31.86	4217	0	29127
32.4	13519	1	35959		32.4	10169	0	32897		32.4	4141	1	28567
32.94	13508	0	36168		32.94	10143	0	32945		32.94	4121	1	28703
33.48	13446	0	36152		33.48	10044	0	33108		33.48	4056	0	28632
34.02	13265	0	36340		34.02	9934	0	32961		34.02	4021	0	28729
34.56	13499	0	35829		34.56	9851	0	32852		34.56	4125	0	28667
35.1	12868	0	36043		35.1	9923	0	33219		35.1	3949	0	28611
35.64	12843	0	36187		35.64	9763	1	33070		35.64	3953	0	28404
36.18	12749	0	36337		36.18	9665	0	32949		36.18	3927	0	28444
36.72	12895	1	35708		36.72	9638	0	33113		36.72	3838	1	28570
37.26	12672	1	36386		37.26	9288	0	33178		37.26	3753	0	28581
37.8	12351	0	36068		37.8	9185	0	33141		37.8	3692	0	28610
38.34	12505	2	36489		38.34	9102	0	33348		38.34	3543	0	28478
38.88	12315	1	36338		38.88	9025	0	33224		38.88	3613	0	28856
39.42	12284	1	36026		39.42	8692	1	33311		39.42	3680	0	28486
39.96	12239	0	36863		39.96	8913	0	33368		39.96	3672	0	28558
40.5	12033	0	36424		40.5	8641	0	33308		40.5	3597	0	28531
41.04	12132	0	36378		41.04	8593	0	33471		41.04	3461	0	28719
41.58	11921	1	36282		41.58	8447	0	33430		41.58	3338	0	28512
42.12	11773	1	36816		42.12	8542	0	33370		42.12	3411	0	28471
42.66	11513	1	36264		42.66	8270	0	33043		42.66	3326	0	28551
43.2	11663	1	36670		43.2	8257	0	33261		43.2	3441	0	28663
43.74	11463	1	36583		43.74	8088	0	33671		43.74	3383	0	28356
44.28	11449	0	36734		44.28	8050	0	33335		44.28	3356	1	28593
44.82	11449	0	36811		44.82	7779	0	33168		44.82	3363	0	28996
45.36	11207	0	36611		45.36	7887	0	33702		45.36	3303	0	28553
45.9	11231	0	36561		45.9	7957	2	33302		45.9	3076	0	28495
46.44	11209	0	36596		46.44	7727	1	33563		46.44	3209	0	28401
46.98	11112	0	36764		46.98	7821	1	33328		46.98	3137	0	28831
47.52	10934	0	36906		47.52	7700	0	33327		47.52	3157	1	28725
48.06	11035	0	36792		48.06	7588	0	33826		48.06	3086	0	28678
48.6	10980	1	37161		48.6	7498	1	33930		48.6	3159	0	28728
49.14	10928	0	36849		49.14	7457	0	33538		49.14	3096	0	28689
49.68	10527	1	36843		49.68	7247	0	33382		49.68	2983	0	28564
50.22	10410	1	36821		50.22	7169	0	33795		50.22	2959	0	28393
50.76	10369	0	37159		50.76	7105	0	33863		50.76	2887	0	28572
51.3	10442	0	37151		51.3	7063	1	33628		51.3	2895	0	28662
51.84	10492	0	37066		51.84	6999	1	33730		51.84	2967	0	28924
52.38	10455	0	36701		52.38	7096	0	33962		52.38	2956	0	28809
52.92	10404	0	36866		52.92	6835	0	33836		52.92	2879	1	28457
53.46	10369	0	36882		53.46	6880	0	33982		53.46	2955	0	28577
54	10076	1	37056		54	6791	0	34158		54	2808	0	28933
54.54	10075	0	36755		54.54	6890	2	33839		54.54	2751	0	28624
55.08	10051	0	37001		55.08	6591	0	34154		55.08	2819	1	28637
55.62	9884	1	36458		55.62	6809	0	33968		55.62	2739	0	28560
56.16	9842	0	36842		56.16	6770	0	33880		56.16	2794	0	28549
56.7	9732	0	37322		56.7	6659	0	33597		56.7	2738	0	28429
57.24	9631	0	37207		57.24	6534	1	34211		57.24	2624	0	28934
57.78	9542	0	37153		57.78	6513	0	33968		57.78	2716	0	28357
58.32	9523	1	37139		58.32	6354	1	34001		58.32	2667	1	28644
58.86	9495	0	36974		58.86	6515	0	34507		58.86	2640	0	28771
59.4	9397	0	36577		59.4	6428	0	34058		59.4	2612	0	28841
59.94	9205	0	37183		59.94	6468	0	34157		59.94	2645	0	28348
60.48	9438	0	36830		60.48	6365	0	33872		60.48	2553	0	28380
61.02	9362	0	36655		61.02	6245	1	33843		61.02	2506	0	28200
61.56	9154	1	36430		61.56	6204	0	34037		61.56	2537	0	28172
62.1	9114	0	36967		62.1	6193	0	33977		62.1	2580	0	28426
62.64	9199	0	37041		62.64	6227	0	33922		62.64	2511	0	28458
63.18	8932	0	37224		63.18	6126	0	34336		63.18	2497	1	28535
63.72	9154	0	36853		63.72	6136	0	34070		63.72	2506	0	28806
64.26	8950	1	36594		64.26	5925	0	34008		64.26	2435	0	28845
64.8	8711	0	36817		64.8	6005	1	34172		64.8	2375	0	28884
65.34	8665	0	36569		65.34	5909	1	34131		65.34	2411	0	28181
65.88	8548	0	36631		65.88	5838	0	34016		65.88	2425	0	28313
66.42	8485	0	36971		66.42	5888	0	34115		66.42	2327	0	28434
66.96	8650	0	36902		66.96	5942	0	34277		66.96	2390	0	28777
67.5	8423	0	37151		67.5	5844	0	34427		67.5	2297	0	28885
68.04	8149	0	37319		68.04	5842	0	33814		68.04	2269	0	28662
68.58	8299	0	37075		68.58	5823	0	34470		68.58	2285	0	28405
69.12	8215	0	36939		69.12	5718	0	34212		69.12	2312	0	28742
69.66	8134	0	37124		69.66	5777	0	33783		69.66	2261	0	28404
70.2	8155	2	36765		70.2	5676	0	34312		70.2	2306	0	28815
70.74	8233	0	36783		70.74	5563	0	34335		70.74	2251	0	28632
71.28	8105	0	37037		71.28	5662	0	34498		71.28	2244	0	28601
71.82	7921	0	36925		71.82	5668	0	34236		71.82	2260	0	28306
72.36	7832	0	36910		72.36	5522	0	34426		72.36	2160	0	28309
72.9	8131	1	36964		72.9	5527	0	34717		72.9	2148	0	28466
73.44	7809	1	37117		73.44	5514	0	34193		73.44	2139	0	29016
73.98	7782	0	36872		73.98	5545	1	34096		73.98	2139	0	28527
74.52	7920	0	36762		74.52	5366	0	34150		74.52	2133	0	28419
75.06	7982	0	36875		75.06	5503	0	34349		75.06	2234	0	28853
75.6	7958	0	37205		75.6	5419	0	33874		75.6	1995	0	28347
76.14	8088	1	37154		76.14	5249	0	34391		76.14	2034	0	28601
76.68	7759	0	37718		76.68	5432	0	34206		76.68	2077	0	28438
77.22	7896	0	37044		77.22	5396	0	34443		77.22	2080	0	28835
77.76	7847	0	37277		77.76	5330	0	34322		77.76	2051	0	28728
78.3	7777	1	36888		78.3	5370	0	34401		78.3	2030	0	28403
78.84	8109	0	37163		78.84	5137	0	34286		78.84	2052	0	28472
79.38	7809	0	37262		79.38	5353	0	34309		79.38	1989	0	28793
79.92	7917	0	37235		79.92	5315	0	34499		79.92	2024	0	28484
80.46	7781	0	37193		80.46	5251	0	34616		80.46	2053	0	28600
81	7803	0	37465		81	5276	0	34452		81	1905	0	28710
81.54	7569	0	37148		81.54	5163	0	34338		81.54	1999	0	28252
82.08	7667	0	37386		82.08	5078	0	34333		82.08	1927	0	28395
82.62	7663	1	37084		82.62	5098	0	34472		82.62	1854	0	28175
83.16	7727	1	37320		83.16	5045	0	34260		83.16	1929	0	28489
83.7	7650	1	37127		83.7	5086	0	34141		83.7	1945	0	28636
84.24	7619	0	37650		84.24	4848	0	34527		84.24	1858	0	28513
84.78	7641	0	37325		84.78	4857	0	34681		84.78	1908	0	28227
85.32	7704	0	37166		85.32	4901	0	34678		85.32	1835	0	28211
85.86	7587	0	37495		85.86	4915	0	34657		85.86	1876	0	28673
86.4	7574	0	37491		86.4	4815	2	34544		86.4	1830	0	28314
86.94	7565	0	37757		86.94	4872	0	34615		86.94	1807	0	28266
87.48	7663	0	37409		87.48	4791	0	34471		87.48	1810	0	28827
88.02	7518	1	37454		88.02	4706	0	34568		88.02	1749	0	28577
88.56	7610	0	37136		88.56	4707	1	34875		88.56	1846	0	28740
89.1	7453	0	37437		89.1	4657	0	34983		89.1	1829	0	28557
89.64	7478	2	37413		89.64	4744	0	34867		89.64	1789	0	28449
90.18	7481	0	37275		90.18	4618	0	34869		90.18	1774	0	28819
90.72	7312	0	37845		90.72	4577	1	35209		90.72	1815	0	28290
91.26	7470	0	37465		91.26	4535	0	34928		91.26	1704	0	28438
91.8	7400	0	37612		91.8	4510	0	33975		91.8	1717	0	28251
92.34	7431	0	37648		92.34	4510	0	34090		92.34	1730	0	28652
92.88	7393	0	37786		92.88	4343	0	34399		92.88	1743	0	28480
93.42	7265	2	37869		93.42	4330	0	34021		93.42	1680	1	28359
93.96	7249	1	37769		93.96	4261	0	34550		93.96	1721	0	28506
94.5	7105	1	38037		94.5	4215	1	33931		94.5	1665	0	28503
95.04	7221	0	37721		95.04	4240	1	34086		95.04	1686	0	28464
95.58	7146	1	37762		95.58	4298	0	34178		95.58	1630	0	28469
96.12	7252	0	37842		96.12	4190	0	34305		96.12	1614	0	28387
96.66	7223	1	37781		96.66	4163	0	34376		96.66	1608	1	28718
97.2	7273	0	37831		97.2	4224	0	34175		97.2	1615	0	28457
97.74	7350	0	38293		97.74	4144	0	34367		97.74	1646	0	28259
98.28	7135	0	37787		98.28	4182	0	34193		98.28	1631	0	28133
98.82	7212	0	38093		98.82	4073	0	34391		98.82	1582	0	28742
99.36	7328	1	37846		99.36	4069	0	34360		99.36	1560	0	28462
99.9	7340	0	37720		99.9	4088	0	34405		99.9	1580	0	28231
100.44	7119	0	38384		100.44	4069	0	34492		100.44	1655	0	28554
100.98	6927	0	38192		100.98	4072	0	34392		100.98	1576	0	28506
101.52	6949	1	38117		101.52	3933	0	34547		101.52	1604	0	28394
102.06	7101	1	38237		102.06	3973	2	34264		102.06	1512	0	28122
102.6	6936	0	38335		102.6	3985	1	34527		102.6	1614	0	28291
103.14	7069	1	38377		103.14	3855	0	34445		103.14	1584	0	28357
103.68	6897	0	38319		103.68	3764	1	34358		103.68	1556	0	28632
104.22	6875	0	38277		104.22	3750	0	34456		104.22	1502	0	28750
104.76	6740	1	38465		104.76	3778	0	34560		104.76	1586	0	28502
105.3	6670	0	38494		105.3	3770	0	34315		105.3	1485	0	28324
105.84	6616	0	38082		105.84	3802	0	34316		105.84	1552	0	28135
106.38	6739	0	38510		106.38	3777	0	34409		106.38	1582	0	28918
106.92	6640	0	38338		106.92	3713	0	34432		106.92	1551	0	28497
107.46	6717	0	38053		107.46	3767	0	34546		107.46	1435	0	28282
108	6578	0	38254		108	3609	0	34407		108	1373	0	28583

## Sheet: CE-PY
CE-PY1					CE-PY2
Time	1H	2H	18O		Time	1H	2H	18O
0.54	52554	1	43853		0.54	17833	1	24578
1.08	53133	1	44411		1.08	17982	2	26156
1.62	53767	0	44525		1.62	18584	2	27371
2.16	53770	0	44677		2.16	18775	1	28958
2.7	54386	0	45327		2.7	18762	0	29940
3.24	54569	0	45220		3.24	18838	1	31274
3.78	55036	0	45360		3.78	18843	0	32364
4.32	55292	0	45794		4.32	19005	0	32834
4.86	54633	0	46373		4.86	18787	0	33584
5.4	54829	0	45802		5.4	18600	0	34250
5.94	55084	0	46424		5.94	18377	0	34819
6.48	54738	0	46173		6.48	18591	0	35603
7.02	54342	0	46322		7.02	18170	0	36034
7.56	54733	0	47073		7.56	18034	1	36468
8.1	53994	0	46355		8.1	18043	2	36700
8.64	53775	1	46651		8.64	18082	0	36534
9.18	53253	0	46899		9.18	17680	0	37326
9.72	52563	0	46981		9.72	18019	0	37640
10.26	52230	1	46603		10.26	18038	0	37962
10.8	51195	0	47137		10.8	17831	0	37966
11.34	50691	1	47316		11.34	18244	0	38184
11.88	50421	0	47065		11.88	18156	1	38428
12.42	49306	0	47412		12.42	18143	0	38380
12.96	49161	0	47256		12.96	18172	0	38878
13.5	48626	0	47552		13.5	18212	0	39239
14.04	47293	0	47428		14.04	18496	0	39208
14.58	47010	0	47851		14.58	18659	0	39714
15.12	46666	0	47351		15.12	18362	1	39588
15.66	45956	1	47581		15.66	18535	1	39532
16.2	44628	0	47722		16.2	18780	0	39296
16.74	43713	0	48215		16.74	19167	0	39827
17.28	42830	0	47893		17.28	19102	0	39726
17.82	42076	0	48139		17.82	18779	0	39747
18.36	41267	1	48105		18.36	18966	0	39820
18.9	40617	1	48059		18.9	18913	0	40231
19.44	39493	0	47683		19.44	18930	1	40278
19.98	38635	0	48150		19.98	19120	0	39928
20.52	37926	1	48064		20.52	19064	0	40319
21.06	36902	0	48298		21.06	18668	0	39847
21.6	35750	0	48228		21.6	18787	0	40669
22.14	35252	0	48631		22.14	18688	0	40287
22.68	34673	0	48508		22.68	18793	0	40181
23.22	33739	0	48224		23.22	18604	2	40217
23.76	33170	1	48125		23.76	18273	0	40221
24.3	32017	0	48543		24.3	18450	1	40356
24.84	31323	0	48005		24.84	17994	0	40639
25.38	30387	0	48350		25.38	18018	0	40522
25.92	29949	1	48206		25.92	18023	1	40316
26.46	28981	0	48340		26.46	17641	0	40578
27	28472	0	48355		27	17638	0	40445
27.54	27935	0	48359		27.54	17524	1	40732
28.08	27324	0	48825		28.08	17197	0	40465
28.62	26788	0	48523		28.62	16975	1	40563
29.16	25741	0	48678		29.16	16740	0	40511
29.7	25496	1	48344		29.7	16455	0	40643
30.24	24845	0	48243		30.24	16426	0	40682
30.78	24045	0	48661		30.78	16318	0	40876
31.32	23781	0	48773		31.32	15814	0	40889
31.86	22964	0	48620		31.86	15596	1	40623
32.4	22808	0	48600		32.4	15661	0	40834
32.94	22163	0	48164		32.94	15425	0	40861
33.48	21934	0	48818		33.48	15006	0	41378
34.02	21351	1	48618		34.02	14882	0	40664
34.56	20851	0	48416		34.56	14590	1	40989
35.1	20331	0	48224		35.1	14340	1	40668
35.64	20427	0	48690		35.64	14184	0	41259
36.18	19564	0	48247		36.18	13848	0	40621
36.72	19331	0	48604		36.72	13719	1	41007
37.26	19093	0	48376		37.26	13511	0	40768
37.8	18563	0	48892		37.8	13226	0	41025
38.34	18334	1	48442		38.34	13190	0	41363
38.88	17952	0	48575		38.88	12979	0	41212
39.42	17619	0	49154		39.42	12593	0	41127
39.96	17476	0	47967		39.96	12566	0	40999
40.5	17027	0	48869		40.5	12229	0	40982
41.04	16868	0	48814		41.04	12096	0	40656
41.58	16527	0	48788		41.58	11609	1	41075
42.12	16059	0	48846		42.12	11503	0	40936
42.66	16120	0	49129		42.66	11176	0	40890
43.2	15805	0	48605		43.2	11238	1	41155
43.74	15649	0	48784		43.74	10845	0	41140
44.28	15311	1	48665		44.28	10759	0	41093
44.82	15125	0	48748		44.82	10838	0	41245
45.36	15218	0	48576		45.36	10435	0	41142
45.9	15050	0	48955		45.9	10321	0	41348
46.44	14793	0	48759		46.44	10234	0	40793
46.98	14625	0	49102		46.98	9814	0	41050
47.52	14254	0	48921		47.52	9690	0	41163
48.06	14109	0	48478		48.06	9483	0	40990
48.6	14221	0	48989		48.6	9466	0	41104
49.14	14021	0	48687		49.14	9303	0	41123
49.68	13674	0	49088		49.68	8948	0	41078
50.22	13577	0	48571		50.22	8956	0	41454
50.76	13253	0	48684		50.76	8880	0	41153
51.3	13301	0	48910		51.3	8691	0	40922
51.84	13136	0	48903		51.84	8477	0	41011
52.38	13021	0	49027		52.38	8136	1	41371
52.92	12822	0	48877		52.92	8371	1	41076
53.46	12804	0	48575		53.46	8130	0	41066
54	12585	0	48892		54	7939	0	40993
54.54	12867	0	49074		54.54	7859	0	41045
55.08	12309	0	48954		55.08	7765	1	41256
55.62	12541	0	48527		55.62	7593	0	41215
56.16	12066	0	48204		56.16	7433	0	41248
56.7	12083	0	48617		56.7	7207	0	41211
57.24	12045	0	48812		57.24	7325	0	41035
57.78	11899	1	48671		57.78	7230	0	41164
58.32	11738	0	48822		58.32	7130	1	40940
58.86	11652	0	48629		58.86	7008	0	40957
59.4	11635	0	48119		59.4	6780	1	41160
59.94	11612	0	48800		59.94	6797	1	40964
60.48	11339	0	48441		60.48	6731	1	41120
61.02	11184	0	48308		61.02	6536	0	41040
61.56	11236	0	48920		61.56	6500	0	40940
62.1	10972	0	48518		62.1	6299	1	41192
62.64	11161	0	48728		62.64	6148	0	41371
63.18	10903	0	49045		63.18	6130	0	41069
63.72	10854	0	48797		63.72	6022	0	41346
64.26	10748	11	48586		64.26	6094	0	41255
64.8	10773	1	48866		64.8	5858	1	41076
65.34	10631	0	48475		65.34	5706	0	41149
65.88	10884	0	48602		65.88	5696	0	41423
66.42	10518	0	48744		66.42	5708	0	41231
66.96	10554	0	48458		66.96	5572	0	40885
67.5	10325	0	48297		67.5	5605	0	41345
68.04	10255	0	48358		68.04	5457	0	41394
68.58	10407	0	48485		68.58	5389	0	41534
69.12	10272	1	48455		69.12	5295	0	41344
69.66	10332	0	48170		69.66	5171	0	41149
70.2	10087	1	48135		70.2	5182	1	41516
70.74	10084	1	48432		70.74	5107	1	41498
71.28	10104	0	48370		71.28	5140	0	41624
71.82	9815	0	48867		71.82	4975	0	41438
72.36	9887	0	48612		72.36	4905	0	40910
72.9	10070	1	48879		72.9	4787	2	41141
73.44	9839	0	48528		73.44	4954	1	41258
73.98	9705	0	48436		73.98	4965	0	41142
74.52	9657	0	48520		74.52	4698	0	41317
75.06	9660	0	48633		75.06	4711	0	41590
75.6	9679	0	48701		75.6	4549	0	41266
76.14	9700	0	48695		76.14	4672	2	41364
76.68	9606	0	48934		76.68	4460	1	40936
77.22	9385	0	48990		77.22	4326	0	41337
77.76	9428	0	48730		77.76	4531	0	41285
78.3	9312	0	48757		78.3	4459	0	41205
78.84	9343	1	48265		78.84	4423	0	41450
79.38	9338	0	48144		79.38	4329	0	41546
79.92	9326	0	48342		79.92	4284	0	41135
80.46	9400	0	49020		80.46	4310	0	40994
81	9177	0	48834		81	4206	0	40954
81.54	9213	0	48765		81.54	4107	0	41640
82.08	9093	0	47805		82.08	4236	0	41209
82.62	9290	0	48769		82.62	4066	0	41187
83.16	9223	0	48088		83.16	3943	0	41014
83.7	8930	0	48556		83.7	4089	0	41023
84.24	8993	0	48006		84.24	3979	0	41476
84.78	8971	0	48170		84.78	3929	0	41198
85.32	8875	0	48648		85.32	3892	0	40843
85.86	8969	1	48647		85.86	3891	0	41054
86.4	8905	0	48263		86.4	3815	0	41167
86.94	8959	0	48289		86.94	3870	0	41316
87.48	8782	0	48536		87.48	3874	1	41311
88.02	8649	0	49036		88.02	3776	0	41289
88.56	8626	0	48577		88.56	3695	0	40993
89.1	8723	0	48404		89.1	3745	1	41114
89.64	8717	0	48655		89.64	3597	1	41062
90.18	8437	0	48499		90.18	3706	0	41271
90.72	8498	0	48501		90.72	3598	0	41192
91.26	8424	0	48428		91.26	3675	0	40809
91.8	8424	1	48715		91.8	3504	0	41134
92.34	8424	0	49027		92.34	3548	0	41087
92.88	8361	0	48714		92.88	3457	0	40947
93.42	8213	0	48197		93.42	3377	0	40733
93.96	8337	0	48271		93.96	3521	0	40757
94.5	8165	0	48817		94.5	3467	0	41050
95.04	8091	0	48766		95.04	3392	0	40850
95.58	8109	0	48435		95.58	3344	0	41031
96.12	8095	0	48506		96.12	3330	0	40627
96.66	8122	0	48590		96.66	3270	1	40767
97.2	8053	0	48456		97.2	3426	0	41144
97.74	8139	1	48438		97.74	3158	0	40702
98.28	7678	0	48673		98.28	3167	0	40873
98.82	7959	0	48634		98.82	3194	0	40650
99.36	7937	0	48755		99.36	3263	0	41038
99.9	7985	0	48583		99.9	3176	0	40760
100.44	7890	0	48696		100.44	3165	0	40654
100.98	7813	1	48895		100.98	3112	0	40792
101.52	7800	0	48399		101.52	3230	0	40839
102.06	7563	0	48756		102.06	3074	0	40691
102.6	7575	0	48478		102.6	3093	0	40522
103.14	7540	0	48619		103.14	3150	0	40309
103.68	7340	0	48675		103.68	3133	0	40410
104.22	7621	0	48939		104.22	3151	0	40395
104.76	7507	0	48482		104.76	3071	0	40635
105.3	7538	0	48367		105.3	3113	2	40264
105.84	7453	0	48276		105.84	2942	0	39975
106.38	7555	0	48044		106.38	3102	0	40445
106.92	7275	0	48484		106.92	2957	0	40453
107.46	7418	0	48478		107.46	3095	0	40335
108	7274	0	48505		108	3011	0	40210
